# Supplementary material for: A new set of ESTs and cDNA clones from full-length and normalized libraries for gene discovery and functional characterization in citrus
Source: BMC Genomics. 2009 Sep 11;10:428. doi: 10.1186/1471-2164-10-428 (PMC2754500; doi:10.1186/1471-2164-10-428)
Supplement: Additional File 3 — List of the new 2113 ESTs, corresponding to 1831 new unigenes, generated. The table contains a list of the new ESTs generated not previously included in HarvEST. The corresponding unigenes and the three Gene Ontology classifications (Biological Process, Cellular Component, and Molecular Function) are indicated. [file 1471-2164-10-428-S3.xls]

## Sheet: new_EST-unigenes
Additional File3. List of new ESTs and unigenes generated not previously represented in HarvEST database. From Marques et al. 2009
EST	unigene	annotation	GO Molecular Function	GO Biological Process	GO Cellular Component
C31001B03EF_c	aCL4390Contig1	no_annotation_available
C31001C07EF_c	aC31001C07EF_c	similar to T24D18.19 protein related cluster
C31001D12EF_c	aC31001D12EF_c	similar to AT5g24690/MXC17_8 related cluster
C31001E09EF_c	aC31001E09EF_c	highly similar to Leaf protein related cluster	GO:0005488, binding; GO:0016301, kinase activity;	GO:0043170, macromolecule metabolism; GO:0050875, cellular physiological process;	GO:0008372, cellular component unknown;
C31001G06EF_c	aCL3937Contig1	highly similar to BZIP family transcription factor related cluster	GO:0003676, nucleic acid binding; GO:0030528, transcription regulator activity;	GO:0006139, nucleobase- nucleoside- nucleotide and nucleic acid metabolism; GO:0050789, regulation of biological process;	GO:0005634, nucleus;
C31001G07EF_c	aC31001G07EF_c	highly similar to C-type cytochrome biogenesis protein related cluster		GO:0043170, macromolecule metabolism; GO:0050875, cellular physiological process;	GO:0005737, cytoplasm; GO:0016020, membrane;
C31002A04EF_c	aC31002A04EF_c	similar to Putative disease resistance protein Cf-2.1 related cluster
C31002A08EF_c	aCL8200Contig1	highly similar to T22K18.4 protein related cluster	GO:0005488, binding;	GO:0000004, biological process unknown;	GO:0005737, cytoplasm;
C31002A09EF_c	aC31002A09EF_c	no_annotation_available
C31002A10EF_c	aC31002A10EF_c	highly similar to ARIADNE-like protein related cluster	GO:0005488, binding; GO:0016874, ligase activity;	GO:0043170, macromolecule metabolism; GO:0050875, cellular physiological process;	GO:0005622, intracellular;
C31002B10EF_c	aC31002B10EF_c	no_annotation_available
C31002C03EF_c	aC31002C03EF_c	highly similar to F14O23.10 protein related cluster	GO:0003676, nucleic acid binding;		GO:0005737, cytoplasm;
C31002C07EF_c	aC31002C07EF_c	highly similar to AT5g11790/T22P22_180 related cluster	GO:0005554, molecular function unknown;	GO:0030154, cell differentiation;	GO:0008372, cellular component unknown;
C31002C10EF_c	aCL3403Contig1	highly similar to FAD-linked oxidoreductase 1 related cluster	GO:0005386, carrier activity; GO:0005489, electron transporter activity;	GO:0006118, electron transport;	GO:0016020, membrane;
C31002D08EF_c	aCL8200Contig1	highly similar to T22K18.4 protein related cluster	GO:0005488, binding;	GO:0000004, biological process unknown;	GO:0005737, cytoplasm;
C31002E06EF_c	aCL6088Contig1	highly similar to Enoyl-CoA-hydratase, putative related cluster	GO:0003824, catalytic activity; GO:0016787, hydrolase activity;	GO:0008152, metabolism; GO:0050875, cellular physiological process;	GO:0005737, cytoplasm;
C31002E07EF_c	aC31002E07EF_c	highly similar to Cluster related to UPI00000A16EF; OSJNBb0006H05.27
C31002E08EF_c	aC31002E08EF_c	highly similar to Putative pyridine nucleotide-disulphide oxidoreductase related cluster	GO:0005386, carrier activity; GO:0005489, electron transporter activity; GO:0016491, oxidoreductase activity;	GO:0006118, electron transport;
C31002G04EF_c	aCL3926Contig1	highly similar to Expressed protein related cluster	GO:0016787, hydrolase activity;	GO:0000004, biological process unknown;	GO:0008372, cellular component unknown;
C31002G10EF_c	aCL9297Contig1	highly similar to Putative octicosapeptide/Phox/Bem1p (PB1) domain-/tetratricopeptide repeat (TPR)-containing protein related cluster			GO:0005737, cytoplasm; GO:0008372, cellular component unknown;
C31002G11EF_c	aCL9297Contig1	highly similar to Putative octicosapeptide/Phox/Bem1p (PB1) domain-/tetratricopeptide repeat (TPR)-containing protein related cluster			GO:0005737, cytoplasm; GO:0008372, cellular component unknown;
C31003A10EF_c	aC31003A10EF_c	highly similar to LHCII type III chlorophyll a/b binding protein related cluster	GO:0005488, binding;	GO:0007582, physiological process; GO:0008152, metabolism; GO:0050875, cellular physiological process;	GO:0005622, intracellular; GO:0005737, cytoplasm; GO:0016020, membrane;
C31003C02EF_c	aC31003C02EF_c	highly similar to Putative U1 snRNP 70K protein related cluster	GO:0003676, nucleic acid binding;
C31003C03EF_c	aC31003C03EF_c	highly similar to Catalase related cluster	GO:0016209, antioxidant activity; GO:0016491, oxidoreductase activity;
C31003C12EF_c	aCL1398Contig1	highly similar to ADP-ribosylation factor related cluster	GO:0005488, binding; GO:0005515, protein binding; GO:0030234, enzyme regulator activity;		GO:0005737, cytoplasm; GO:0016020, membrane;
C31003D04EF_c	aCL8358Contig1	highly similar to Extra-large G-protein related cluster	GO:0004871, signal transducer activity; GO:0005488, binding;	GO:0007154, cell communication;
C31003D06EF_c	aC31003D06EF_c	highly similar to Protein At1g67360 related cluster	GO:0005554, molecular function unknown;	GO:0000004, biological process unknown;	GO:0016020, membrane;
C31003D09EF_c	aCL5172Contig1	highly similar to Dihydrodipicolinate reductase-like protein related cluster	GO:0016491, oxidoreductase activity;	GO:0006519, amino acid and derivative metabolism; GO:0009058, biosynthesis;	GO:0005737, cytoplasm;
C31003E04EF_c	aC31003E04EF_c	highly similar to Putative annexin related cluster	GO:0005488, binding;	GO:0007582, physiological process; GO:0050789, regulation of biological process;
C31003F03EF_c	aCL7770Contig1	highly similar to F13K23.5 protein related cluster	GO:0003676, nucleic acid binding;		GO:0005737, cytoplasm;
C31003G08EF_c	aCL3303Contig1	highly similar to At2g04030/F3C11.14 related cluster	GO:0005488, binding; GO:0005515, protein binding;	GO:0043170, macromolecule metabolism; GO:0050875, cellular physiological process;
C31003H08EF_c	aCL3303Contig1	highly similar to At2g04030/F3C11.14 related cluster	GO:0005488, binding; GO:0005515, protein binding;	GO:0043170, macromolecule metabolism; GO:0050875, cellular physiological process;
C31004A01EF_c	aCL8858Contig1	highly similar to Expressed protein related cluster	GO:0016740, transferase activity;	GO:0008152, metabolism;	GO:0005737, cytoplasm;
C31004A06EF_c	aC31004A06EF_c	highly similar to Putative germin-like protein subfamily 3 member 4 precursor related cluster	GO:0003674, molecular_function;	GO:0000004, biological process unknown;	GO:0016020, membrane;
C31004B02EF_c	aC31004B02EF_c	no_annotation_available
C31004B04EF_c	aCL5956Contig1	highly similar to Target of rapamycin related cluster			GO:0005737, cytoplasm;
C31004B06EF_c	aCL4938Contig1	highly similar to At2g17250/T23A1.11 related cluster	GO:0005554, molecular function unknown;	GO:0000004, biological process unknown;	GO:0008372, cellular component unknown;
C31004C01EF_c	aC31004C01EF_c	highly similar to Protein At1g72320 related cluster	GO:0003676, nucleic acid binding;		GO:0008372, cellular component unknown;
C31004D02EF_c	aCL5956Contig1	highly similar to Target of rapamycin related cluster			GO:0005737, cytoplasm;
C31004D06EF_c	aCL9052Contig1	highly similar to Copper-transporting ATPase RAN1 related cluster	GO:0005386, carrier activity; GO:0015075, ion transporter activity; GO:0016787, hydrolase activity;	GO:0007154, cell communication; GO:0050875, cellular physiological process; GO:0050896, response to stimulus;	GO:0016020, membrane;
C31004D09EF_c	aC31004D09EF_c	highly similar to ADP-ribosylation factor related cluster	GO:0005488, binding; GO:0005515, protein binding; GO:0030234, enzyme regulator activity;		GO:0005737, cytoplasm; GO:0016020, membrane;
C31004D12EF_c	aCL8143Contig1	similar to Dbj|BAA18294.1 related cluster
C31004E06EF_c	aC31004E06EF_c	highly similar to Nodulin / glutamate-ammonia ligase-like protein related cluster	GO:0016874, ligase activity;	GO:0008152, metabolism;
C31004E09EF_c	aCL9087Contig1	highly similar to Zinc finger protein related cluster	GO:0003676, nucleic acid binding;	GO:0000004, biological process unknown;	GO:0005737, cytoplasm;
C31004E10EF_c	aCL2630Contig1	highly similar to Anaphase-promoting complex subunit 10 related cluster	GO:0005515, protein binding;	GO:0050789, regulation of biological process; GO:0050875, cellular physiological process;	GO:0005634, nucleus;
C31004F09EF_c	aCL1614Contig1	highly similar to Putative nodule membrane protein related cluster	GO:0005554, molecular function unknown;	GO:0000004, biological process unknown;	GO:0016020, membrane;
C31004G01EF_c	aCL5224Contig1	highly similar to MAP3K protein kinase-like protein related cluster	GO:0016787, hydrolase activity;	GO:0007154, cell communication;	GO:0016020, membrane;
C31004G05EF_c	aC31004G05EF_c	highly similar to Plasma membrane H+ ATPase related cluster	GO:0005386, carrier activity; GO:0015075, ion transporter activity; GO:0016787, hydrolase activity;
C31004G06EF_c	aCL375Contig1	highly similar to Expressed protein related cluster		GO:0000004, biological process unknown;	GO:0005737, cytoplasm;
C31005D04EF_c	aC31005D04EF_c	highly similar to | Symbol: None | pleckstrin homology (PH) domain-containing protein / lipid-binding START domain-containing protein, contains Pfam profiles PF00169: Pleckstring homology (PH) domain, PF01852: Lipid-binding START domain | chr3:20297063-20	GO:0005554, molecular function unknown;		GO:0005737, cytoplasm;
C31005E03EF_c	aCL4144Contig1	highly similar to Arabidopsis thaliana genomic DNA, chromosome 5, P1 clone:MQL5 related cluster	GO:0005554, molecular function unknown;		GO:0016020, membrane;
C31005F03EF_c	aC31005F03EF_c	no_annotation_available
C31005F06EF_c	aCL7097Contig1	highly similar to Putative pentatricopeptide (PPR) repeat-containing protein related cluster		GO:0000004, biological process unknown;	GO:0005737, cytoplasm;
C31005F09EF_c	aCL2978Contig1	highly similar to OSJNBa0088H09.3 protein related cluster	GO:0005554, molecular function unknown;		GO:0008372, cellular component unknown;
C31005G06EF_c	aCL7097Contig1	highly similar to Putative pentatricopeptide (PPR) repeat-containing protein related cluster		GO:0000004, biological process unknown;	GO:0005737, cytoplasm;
C31005H04EF_c	aC31005H04EF_c	highly similar to Tetratricopeptide repeat (TPR)-containing protein-like related cluster			GO:0005737, cytoplasm;
C31005H06EF_c	aC31005H06EF_c	highly similar to F6F9.12 protein related cluster
C31005H10EF_c	aC31005H10EF_c	similar to Proteasome subunit alpha type 5-A related cluster
C31006A01EF_c	aC31006A01EF_c	similar to Putative bacterial blight resistance protein related cluster
C31006A02EF_c	aC31006A02EF_c	highly similar to F1N19.25 related cluster	GO:0005554, molecular function unknown;	GO:0000004, biological process unknown;	GO:0005737, cytoplasm;
C31006A04EF_c	aC31006A04EF_c	no_annotation_available
C31006A07EF_c	aCL7406Contig1	highly similar to Gb|AAF24581.1 related cluster	GO:0005554, molecular function unknown;	GO:0000004, biological process unknown;	GO:0005737, cytoplasm;
C31006B02EF_c	aC31006B02EF_c	highly similar to Prolylcarboxypeptidase-like protein related cluster	GO:0003824, catalytic activity; GO:0016787, hydrolase activity;	GO:0043170, macromolecule metabolism; GO:0050875, cellular physiological process;	GO:0016020, membrane;
C31006B05EF_c	aCL8451Contig1	highly similar to DNA mismatch repair protein MutS2-like related cluster	GO:0003676, nucleic acid binding; GO:0005488, binding;	GO:0006139, nucleobase- nucleoside- nucleotide and nucleic acid metabolism; GO:0043170, macromolecule metabolism; GO:0050896, response to stimulus;	GO:0005737, cytoplasm;
C31006B10EF_c	aC31006B10EF_c	highly similar to Chaperonin CPN60, mitochondrial precursor related cluster	GO:0005488, binding; GO:0005515, protein binding;		GO:0005737, cytoplasm;
C31006C04EF_c	aC31006C04EF_c	no_annotation_available
C31006C05EF_c	aCL8451Contig1	highly similar to DNA mismatch repair protein MutS2-like related cluster	GO:0003676, nucleic acid binding; GO:0005488, binding;	GO:0006139, nucleobase- nucleoside- nucleotide and nucleic acid metabolism; GO:0043170, macromolecule metabolism; GO:0050896, response to stimulus;	GO:0005737, cytoplasm;
C31006D04EF_c	aC31006D04EF_c	highly similar to Actin-2 related cluster	GO:0005198, structural molecule activity;
C31006E01EF_c	aCL7706Contig1	highly similar to Protein At2g24300 related cluster	GO:0005515, protein binding;
C31006E07EF_c	aC31006E07EF_c	no_annotation_available
C31006F04EF_c	aC31006F04EF_c	similar to Putative histidine-containing phosphotransfer protein 2 related cluster
C31006F06EF_c	aCL8647Contig1	highly similar to Arabidopsis thaliana genomic DNA, chromosome 5, TAC clone:K15C23 related cluster	GO:0005554, molecular function unknown;	GO:0000004, biological process unknown;	GO:0005737, cytoplasm;
C31006G06EF_c	aC31006G06EF_c	no_annotation_available
C31006G07EF_c	aC31006G07EF_c	highly similar to Cytochrome b6-f complex iron-sulfur subunit, chloroplast precursor related cluster		GO:0006118, electron transport;	GO:0005737, cytoplasm; GO:0016020, membrane;
C31006G09EF_c	aC31006G09EF_c	highly similar to At1g60600 related cluster
C31006G12EF_c	aC31006G12EF_c	highly similar to F28J7.8 protein related cluster	GO:0005515, protein binding;	GO:0000004, biological process unknown;	GO:0008372, cellular component unknown;
C31006H04EF_c	aCL8858Contig1	highly similar to Expressed protein related cluster	GO:0016740, transferase activity;	GO:0008152, metabolism;	GO:0005737, cytoplasm;
C31006H05EF_c	aC31006H05EF_c	no_annotation_available
C31007A02EF_c	aC31007A02EF_c	highly similar to F3M18.2 related cluster	GO:0005488, binding;	GO:0006810, transport; GO:0007154, cell communication;	GO:0008372, cellular component unknown;
C31007A05EF_c	aC31007A05EF_c	highly similar to Cytochrome P450 monooxygenase CYP716A related cluster	GO:0005554, molecular function unknown;		GO:0016020, membrane;
C31007A08EF_c	aCL8361Contig1	no_annotation_available
C31007B02EF_c	aCL7995Contig1	highly similar to AAA-type ATPase like protein related cluster	GO:0005488, binding; GO:0016787, hydrolase activity;		GO:0016020, membrane;
C31007B12EF_c	aCL6555Contig1	no_annotation_available
C31007C02EF_c	aC31007C02EF_c	highly similar to AT5g11010/T30N20_280 related cluster	GO:0005554, molecular function unknown;	GO:0000004, biological process unknown;	GO:0005737, cytoplasm;
C31007C08EF_c	aCL3763Contig1	similar to T19K24.3 protein related cluster
C31007C09EF_c	aC31007C09EF_c	highly similar to Protein At5g15550 related cluster	GO:0005488, binding;	GO:0000004, biological process unknown;	GO:0016020, membrane;
C31007D04EF_c	aCL4361Contig1	highly similar to F20P5.13 protein related cluster	GO:0005554, molecular function unknown;	GO:0000004, biological process unknown;	GO:0005737, cytoplasm;
C31007D11EF_c	aC31007D11EF_c	highly similar to ZEITLUPE related cluster	GO:0016874, ligase activity;	GO:0007582, physiological process; GO:0009056, catabolism; GO:0043170, macromolecule metabolism; GO:0050875, cellular physiological process;	GO:0005634, nucleus;
C31007E04EF_c	aCL7995Contig1	highly similar to AAA-type ATPase like protein related cluster	GO:0005488, binding; GO:0016787, hydrolase activity;		GO:0016020, membrane;
C31007G06EF_c	aC31007G06EF_c	similar to F21O3.14 protein related cluster	GO:0005554, molecular function unknown;	GO:0000004, biological process unknown;	GO:0005737, cytoplasm; GO:0016020, membrane;
C31007H02EF_c	aCL3772Contig1	highly similar to Short-chain dehydrogenase Tic32 related cluster	GO:0016491, oxidoreductase activity;	GO:0008152, metabolism;
C31007H05EF_c	aC31007H05EF_c	highly similar to T13O15.8 protein related cluster	GO:0005488, binding;	GO:0008152, metabolism; GO:0050875, cellular physiological process;	GO:0005622, intracellular; GO:0005737, cytoplasm; GO:0016020, membrane;
C31007H10EF_c	aC31007H10EF_c	highly similar to Putative caffeoyl-CoA O-methyltransferase At4g26220 related cluster	GO:0016740, transferase activity;	GO:0006519, amino acid and derivative metabolism; GO:0009058, biosynthesis;	GO:0005737, cytoplasm;
C31007H11EF_c	aC31007H11EF_c	no_annotation_available
C31008A03EF_c	aCL6789Contig1	no_annotation_available
C31008A04EF_c	aCL6789Contig1	no_annotation_available
C31008A06EF_c	aC31008A06EF_c	similar to Arabidopsis thaliana genomic DNA, chromosome 3, BAC clone:F14O13 related cluster
C31008B07EF_c	aCL4390Contig1	no_annotation_available
C31008C10EF_c	aC31008C10EF_c	highly similar to Hydroxyphenylpyruvate reductase related cluster	GO:0005488, binding; GO:0016491, oxidoreductase activity;	GO:0006519, amino acid and derivative metabolism; GO:0008152, metabolism; GO:0009058, biosynthesis;
C31008D03EF_c	aC31008D03EF_c	highly similar to TatC related cluster			GO:0005737, cytoplasm;
C31008F06EF_c	aC31008F06EF_c	no_annotation_available
C31008F12EF_c	aCL9208Contig1	highly similar to At1g45150 related cluster	GO:0005554, molecular function unknown;	GO:0000004, biological process unknown;	GO:0008372, cellular component unknown;
C31008G04EF_c	aCL2961Contig2	highly similar to AT5g06370/MHF15_11 related cluster	GO:0005554, molecular function unknown;	GO:0000004, biological process unknown;	GO:0005737, cytoplasm;
C31008G05EF_c	aCL8060Contig1	highly similar to Membrane protein-like related cluster		GO:0000004, biological process unknown;	GO:0005737, cytoplasm;
C31008G06EF_c	aCL3763Contig1	similar to T19K24.3 protein related cluster
C31009A02EF_c	aCL8917Contig1	highly similar to AT5g27950/F15F15_20 related cluster	GO:0003774, motor activity; GO:0005488, binding;	GO:0006810, transport;	GO:0005622, intracellular;
C31009C02EF_c	aC31009C02EF_c	similar to OSJNBa0084K01.14 protein related cluster
C31009E05EF_c	aCL5642Contig1	similar to Emb|CAA18225.1 related cluster
C31009E09EF_c	aC31009E09EF_c	highly similar to F19K23.17 protein related cluster			GO:0005737, cytoplasm;
C31009G06EF_c	aC31009G06EF_c	highly similar to At5g20120 related cluster	GO:0005554, molecular function unknown;	GO:0000004, biological process unknown;	GO:0008372, cellular component unknown;
C31009G07EF_c	aCL5420Contig1	highly similar to AT4g15540/dl3810w related cluster			GO:0008372, cellular component unknown;
C31009H07EF_c	aCL8222Contig1	highly similar to Protein At3g61870 related cluster	GO:0005554, molecular function unknown;	GO:0000004, biological process unknown;	GO:0005737, cytoplasm; GO:0016020, membrane;
C31009H11EF_c	aCL5439Contig1	highly similar to ATPase 4, plasma membrane-type related cluster	GO:0016787, hydrolase activity;	GO:0006810, transport; GO:0008152, metabolism;	GO:0016020, membrane;
C31010A01EF_c	aC31010A01EF_c	similar to Putative transposase related cluster
C31010A07EF_c	aCL5642Contig1	similar to Emb|CAA18225.1 related cluster
C31010B11EF_c	aC31010B11EF_c	highly similar to NBS-LRR type disease resistance protein Rps1-k-1 related cluster	GO:0005488, binding;	GO:0008219, cell death; GO:0050896, response to stimulus;	GO:0016020, membrane;
C31010C06EF_c	aCL3763Contig1	similar to T19K24.3 protein related cluster
C31010E08EF_c	aCL7633Contig1	highly similar to Putative mitogen-activated protein kinase MAPK related cluster	GO:0004871, signal transducer activity; GO:0016301, kinase activity;	GO:0007154, cell communication;
C31010E10EF_c	aC31010E10EF_c	highly similar to Putative dihydroflavonal-4-reductase related cluster		GO:0008152, metabolism; GO:0050875, cellular physiological process;	GO:0008372, cellular component unknown;
C31010F01EF_c	aCL2107Contig1	highly similar to Dor1-like family, putative related cluster	GO:0005554, molecular function unknown;	GO:0000004, biological process unknown;	GO:0008372, cellular component unknown;
C31010F02EF_c	aCL5642Contig1	similar to Emb|CAA18225.1 related cluster
C31010F03EF_c	aC31010F03EF_c	highly similar to C2 domain-containing protein-like related cluster	GO:0005554, molecular function unknown;	GO:0000004, biological process unknown;
C31010F05EF_c	aCL8163Contig1	highly similar to Phytochrome E related cluster	GO:0004871, signal transducer activity; GO:0004872, receptor activity;	GO:0006139, nucleobase- nucleoside- nucleotide and nucleic acid metabolism; GO:0050789, regulation of biological process;
C31010G02EF_c	aCL9440Contig1	highly similar to EDS1 related cluster	GO:0004871, signal transducer activity; GO:0016787, hydrolase activity;	GO:0008152, metabolism; GO:0050896, response to stimulus;
C31010G10EF_c	aC31010G10EF_c	no_annotation_available
C31010H05EF_c	aCL9364Contig1	highly similar to AT3g48690/T8P19_200 related cluster	GO:0003824, catalytic activity;	GO:0000004, biological process unknown;	GO:0008372, cellular component unknown;
C31100B05EF_c	aC31100B05EF_c	highly similar to Zn-dependent alcohol dehydrogenases related cluster		GO:0006519, amino acid and derivative metabolism; GO:0009058, biosynthesis;
C31100C04EF_c	aCL5679Contig1	highly similar to F17L21.22 related cluster			GO:0008372, cellular component unknown;
C31100C10EF_c	aC31100C10EF_c	no_annotation_available
C31100C12EF_c	aC31100C12EF_c	no_annotation_available
C31100E05EF_c	aCL3403Contig1	highly similar to FAD-linked oxidoreductase 1 related cluster	GO:0005386, carrier activity; GO:0005489, electron transporter activity;	GO:0006118, electron transport;	GO:0016020, membrane;
C31100F01EF_c	aCL7850Contig1	highly similar to Ferredoxin--NADP reductase, root isozyme, chloroplast precursor related cluster	GO:0016491, oxidoreductase activity;	GO:0006118, electron transport;	GO:0005737, cytoplasm;
C31100F02EF_c	aC31100F02EF_c	no_annotation_available
C31100G01EF_c	aCL5142Contig1	highly similar to SRG1 protein related cluster	GO:0016491, oxidoreductase activity;	GO:0006519, amino acid and derivative metabolism; GO:0009058, biosynthesis;
C31100G03EF_c	aC31100G03EF_c	no_annotation_available
C31101A05EF_c	aCL1762Contig2	highly similar to Gb|AAD32907.1 related cluster	GO:0005386, carrier activity; GO:0015075, ion transporter activity;	GO:0006810, transport;	GO:0016020, membrane;
C31101C08EF_c	aCL6659Contig1	highly similar to Receptor kinase-like protein related cluster	GO:0005488, binding; GO:0016301, kinase activity; GO:0016874, ligase activity;	GO:0043170, macromolecule metabolism; GO:0050875, cellular physiological process;	GO:0005622, intracellular;
C31101C10EF_c	aC31101C10EF_c	highly similar to Probable exocyst complex component 4 related cluster		GO:0006810, transport; GO:0046903, secretion;	GO:0005737, cytoplasm;
C31101D03EF_c	aC31101D03EF_c	no_annotation_available
C31101D04EF_c	aC31101D04EF_c	no_annotation_available
C31101D12EF_c	aCL4707Contig1	highly similar to Putative esterase-like protein related cluster	GO:0003824, catalytic activity;
C31101E09EF_c	aCL4567Contig1	highly similar to At2g36630/F1O11.26 related cluster			GO:0016020, membrane;
C31101E10EF_c	aCL2278Contig1	highly similar to 3'-5' exonuclease domain-containing protein-like related cluster	GO:0003676, nucleic acid binding; GO:0016787, hydrolase activity;		GO:0005622, intracellular; GO:0005737, cytoplasm;
C31101E11EF_c	aC31101E11EF_c	highly similar to Ac transposase-like protein related cluster
C31101F02EF_c	aCL8905Contig1	highly similar to Uclacyanin I related cluster	GO:0005488, binding; GO:0005489, electron transporter activity;	GO:0006118, electron transport;	GO:0016020, membrane;
C31101F09EF_c	aCL8637Contig1	highly similar to Prefoldin subunit 3, putative related cluster	GO:0005515, protein binding;	GO:0043170, macromolecule metabolism; GO:0050875, cellular physiological process;	GO:0005737, cytoplasm;
C31101G11EF_c	aCL474Contig1	highly similar to Putative ripening-related bZIP protein related cluster	GO:0003676, nucleic acid binding; GO:0030528, transcription regulator activity;	GO:0006139, nucleobase- nucleoside- nucleotide and nucleic acid metabolism; GO:0050789, regulation of biological process; GO:0050896, response to stimulus;	GO:0005634, nucleus;
C31101G12EF_c	aCL6747Contig1	highly similar to RNA polymerase III subunit-like protein related cluster	GO:0003676, nucleic acid binding; GO:0016740, transferase activity;	GO:0006139, nucleobase- nucleoside- nucleotide and nucleic acid metabolism;	GO:0016020, membrane;
C31101H02EF_c	aC31101H02EF_c	highly similar to Putative ankyrin-repeat-containing protein related cluster	GO:0005515, protein binding;	GO:0000004, biological process unknown;	GO:0008372, cellular component unknown;
C31102A10EF_c	aCL7951Contig1	highly similar to Peroxidase precursor related cluster	GO:0016209, antioxidant activity; GO:0016491, oxidoreductase activity;	GO:0008152, metabolism; GO:0050875, cellular physiological process; GO:0050896, response to stimulus;	GO:0016020, membrane;
C31102A11EF_c	aC31102A11EF_c	similar to CDK-activating kinase assembly factor MAT1, putative related cluster	GO:0005554, molecular function unknown;
C31102B02EF_c	aCL6338Contig1	highly similar to NADP-dependent glyceraldehyde-3-phosphate dehydrogenase related cluster	GO:0016491, oxidoreductase activity;	GO:0008152, metabolism;
C31102B12EF_c	aC31102B12EF_c	similar to 40S ribosomal protein S1-like protein related cluster
C31102C04EF_c	aC31102C04EF_c	highly similar to Glutathione S-transferase GST 12 related cluster	GO:0016740, transferase activity;
C31102D01EF_c	aC31102D01EF_c	highly similar to T8F5.21 protein related cluster	GO:0005488, binding; GO:0016874, ligase activity;	GO:0043170, macromolecule metabolism; GO:0050875, cellular physiological process;	GO:0005622, intracellular;
C31102E02EF_c	aC31102E02EF_c	highly similar to F2D10.13 related cluster	GO:0005488, binding; GO:0016301, kinase activity;	GO:0043170, macromolecule metabolism; GO:0050875, cellular physiological process;	GO:0008372, cellular component unknown;
C31102E06EF_c	aC31102E06EF_c	highly similar to Protein-serine/threonine kinase related cluster	GO:0005488, binding; GO:0016301, kinase activity;	GO:0043170, macromolecule metabolism; GO:0050875, cellular physiological process;	GO:0016020, membrane;
C31102E08EF_c	aC31102E08EF_c	highly similar to Elongation factor 1-alpha related cluster	GO:0003676, nucleic acid binding; GO:0005515, protein binding; GO:0045182, translation regulator activity;	GO:0009058, biosynthesis; GO:0043170, macromolecule metabolism; GO:0050875, cellular physiological process;	GO:0005634, nucleus; GO:0005737, cytoplasm;
C31102F04EF_c	aC31102F04EF_c	no_annotation_available
C31102G05EF_c	aCL2220Contig1	highly similar to Class III peroxidase related cluster	GO:0016209, antioxidant activity; GO:0016491, oxidoreductase activity;	GO:0008152, metabolism; GO:0050875, cellular physiological process; GO:0050896, response to stimulus;	GO:0016020, membrane;
C31102G09EF_c	aCL912Contig1	highly similar to PDR-type ABC transporter 1 related cluster	GO:0005215, transporter activity; GO:0016787, hydrolase activity;		GO:0005737, cytoplasm;
C31102G10EF_c	aC31102G10EF_c	no_annotation_available
C31102H03EF_c	aC31102H03EF_c	no_annotation_available
C31103A01EF_c	aC31103A01EF_c	similar to Predicted protein related cluster
C31103A06EF_c	aCL8951Contig1	similar to Zinc finger protein 5 related cluster
C31103A09EF_c	aC31103A09EF_c	highly similar to Protein containing C-terminal RING-finger related cluster	GO:0005488, binding; GO:0005515, protein binding; GO:0016874, ligase activity;	GO:0043170, macromolecule metabolism; GO:0050875, cellular physiological process;	GO:0005622, intracellular;
C31103C09EF_c	aC31103C09EF_c	highly similar to Ammonium transporter related cluster	GO:0015075, ion transporter activity;
C31103D01EF_c	aC31103D01EF_c	no_annotation_available
C31103D08EF_c	aC31103D08EF_c	highly similar to Cyanogenic beta-glucosidase precursor related cluster	GO:0016787, hydrolase activity;	GO:0043170, macromolecule metabolism;	GO:0016020, membrane;
C31103D10EF_c	aCL8839Contig1	highly similar to F27J15.20 related cluster	GO:0003676, nucleic acid binding; GO:0030528, transcription regulator activity;		GO:0005634, nucleus;
C31103E02EF_c	aC31103E02EF_c	similar to Cluster related to UPI000034F0FA; kinase
C31103F06EF_c	aC31103F06EF_c	highly similar to Lipoxygenase related cluster
C31103F08EF_c	aC31103F08EF_c	no_annotation_available
C31103F09EF_c	aC31103F09EF_c	highly similar to | Symbol: None | expressed protein | chr4:10580838-10582000 REVERSE | Aliases: T5K18.180, T5K18_180	GO:0005554, molecular function unknown;	GO:0000004, biological process unknown;	GO:0008372, cellular component unknown;
C31103G06EF_c	aCL6639Contig1	highly similar to ATP-dependent RNA helicase-like protein related cluster	GO:0003676, nucleic acid binding; GO:0004386, helicase activity; GO:0005488, binding; GO:0016787, hydrolase activity;		GO:0008372, cellular component unknown;
C31103G11EF_c	aC31103G11EF_c	highly similar to Nucellin-like protein related cluster	GO:0016787, hydrolase activity;	GO:0043170, macromolecule metabolism; GO:0050875, cellular physiological process;	GO:0016020, membrane;
C31103H06EF_c	aC31103H06EF_c	similar to PQ loop repeat protein related cluster
C31103H12EF_c	aC31103H12EF_c	highly similar to Putative caffeoyl-CoA O-methyltransferase At4g26220 related cluster	GO:0016740, transferase activity;		GO:0005737, cytoplasm;
C31104A03EF_c	aCL9342Contig1	similar to Protein priB related cluster
C31104A05EF_c	aC31104A05EF_c	no_annotation_available
C31104A09EF_c	aC31104A09EF_c	highly similar to Aspartyl proteinase related cluster	GO:0016787, hydrolase activity;	GO:0008152, metabolism; GO:0043170, macromolecule metabolism; GO:0050875, cellular physiological process;	GO:0016020, membrane;
C31104B03EF_c	aC31104B03EF_c	highly similar to Phosphatidylglycerol/phosphatidylinositol transfer protein precursor related cluster
C31104B06EF_c	aCL4601Contig1	highly similar to Putative glucosyltransferase related cluster
C31104B09EF_c	aCL7068Contig1	highly similar to F8K7.22 protein related cluster	GO:0005515, protein binding;	GO:0000004, biological process unknown;	GO:0005622, intracellular;
C31104C04EF_c	aC31104C04EF_c	highly similar to Zinc-finger protein related cluster
C31104C09EF_c	aC31104C09EF_c	highly similar to Dehydrin related cluster
C31104D04EF_c	aCL530Contig1	highly similar to Fiber annexin related cluster	GO:0005488, binding;
C31104D09EF_c	aCL7535Contig1	highly similar to Kinase-like protein related cluster	GO:0005488, binding; GO:0016301, kinase activity;	GO:0043170, macromolecule metabolism; GO:0050875, cellular physiological process;	GO:0008372, cellular component unknown;
C31104E03EF_c	aC31104E03EF_c	highly similar to At1g31410 related cluster	GO:0005215, transporter activity;	GO:0006810, transport;	GO:0005737, cytoplasm;
C31104E05EF_c	aC31104E05EF_c	highly similar to 60s ribosomal protein yl6 related cluster	GO:0005198, structural molecule activity;	GO:0009058, biosynthesis; GO:0043170, macromolecule metabolism; GO:0050875, cellular physiological process;	GO:0005622, intracellular; GO:0005737, cytoplasm;
C31104G03EF_c	aC31104G03EF_c	highly similar to Putative nitrate transporter related cluster	GO:0005215, transporter activity;	GO:0006810, transport;	GO:0016020, membrane;
C31104G07EF_c	aC31104G07EF_c	no_annotation_available
C31104G09EF_c	aC31104G09EF_c	highly similar to Probable ADP-ribosylation factor At2g18390 related cluster	GO:0005488, binding; GO:0005515, protein binding; GO:0030234, enzyme regulator activity;		GO:0005737, cytoplasm; GO:0016020, membrane;
C31104H08EF_c	aC31104H08EF_c	highly similar to High mobility group protein-like related cluster	GO:0003676, nucleic acid binding; GO:0030528, transcription regulator activity;	GO:0006139, nucleobase- nucleoside- nucleotide and nucleic acid metabolism; GO:0050789, regulation of biological process;	GO:0005622, intracellular;
C31105A07EF_c	aC31105A07EF_c	highly similar to Farnesyl pyrophosphate synthetase (FPP synthetase) (FPS) (Farnesyl diphosphate synthetase) [Includes: Dimethylallyltranstransferase (EC 2.5.1.1); Geranyltranstransferase (EC 2.5.1.10)] related cluster	GO:0016740, transferase activity;	GO:0009058, biosynthesis; GO:0050875, cellular physiological process;
C31105B01EF_c	aC31105B01EF_c	highly similar to Serine-protein kinase ATM related cluster			GO:0005737, cytoplasm;
C31105B02EF_c	aC31105B02EF_c	highly similar to Protein yop-1 related cluster
C31105C05EF_c	aC31105C05EF_c	highly similar to Putative oxidoreductase; 38288-39393 related cluster	GO:0016491, oxidoreductase activity;	GO:0009058, biosynthesis; GO:0043170, macromolecule metabolism; GO:0050875, cellular physiological process;
C31105C08EF_c	aC31105C08EF_c	highly similar to Acyl-coenzyme A oxidase 4, peroxisomal related cluster	GO:0016491, oxidoreductase activity;	GO:0006118, electron transport;
C31105C11EF_c	aCL5946Contig1	highly similar to Putative pathogenesis-related protein related cluster	GO:0005554, molecular function unknown;	GO:0000004, biological process unknown;	GO:0008372, cellular component unknown;
C31105D12EF_c	aCL6982Contig1	highly similar to PM5 protein-like related cluster			GO:0016020, membrane;
C31105E05EF_c	aCL9342Contig1	similar to Protein priB related cluster
C31105E09EF_c	aCL8526Contig1	highly similar to Putative peptide transport protein related cluster	GO:0005215, transporter activity;	GO:0006810, transport;	GO:0016020, membrane;
C31105G11EF_c	aCL8666Contig1	similar to Putative monooxygenase 2 related cluster	GO:0016491, oxidoreductase activity;	GO:0006118, electron transport; GO:0008152, metabolism;
C31105H02EF_c	aCL8012Contig1	no_annotation_available
C31105H03EF_c	aC31105H03EF_c	highly similar to F9K20.18 protein related cluster	GO:0005554, molecular function unknown;	GO:0000004, biological process unknown;	GO:0008372, cellular component unknown;
C31105H07EF_c	aCL6335Contig1	highly similar to Metal tolerance protein B related cluster	GO:0015075, ion transporter activity; GO:0015646, permease activity;	GO:0006810, transport;	GO:0016020, membrane;
C31106A03EF_c	aC31106A03EF_c	highly similar to Arginyl-tRNA synthetase related cluster
C31106A10EF_c	aC31106A10EF_c	no_annotation_available
C31106B03EF_c	aCL4251Contig1	no_annotation_available
C31106C05EF_c	aCL1598Contig2	highly similar to HVA22-like protein i related cluster	GO:0005554, molecular function unknown;	GO:0000004, biological process unknown;	GO:0008372, cellular component unknown;
C31106C07EF_c	aC31106C07EF_c	highly similar to MYBR6 related cluster	GO:0003676, nucleic acid binding; GO:0030528, transcription regulator activity;	GO:0006139, nucleobase- nucleoside- nucleotide and nucleic acid metabolism; GO:0043170, macromolecule metabolism;	GO:0005634, nucleus; GO:0005694, chromosome;
C31106E03EF_c	aCL8293Contig1	highly similar to CYP82C1p related cluster	GO:0005488, binding; GO:0016491, oxidoreductase activity;	GO:0006118, electron transport;	GO:0016020, membrane;
C31106E12EF_c	aCL6644Contig1	highly similar to Cell division control protein 48 homolog E related cluster	GO:0005488, binding; GO:0016787, hydrolase activity;
C31106F04EF_c	aCL1072Contig1	highly similar to F25C20.22 protein related cluster			GO:0005737, cytoplasm;
C31106F07EF_c	aCL4690Contig1	highly similar to ERD1 protein, chloroplast precursor related cluster	GO:0005488, binding; GO:0005515, protein binding; GO:0016787, hydrolase activity;	GO:0043170, macromolecule metabolism; GO:0050875, cellular physiological process;	GO:0005737, cytoplasm;
C31106H01EF_c	aC31106H01EF_c	highly similar to Genomic DNA, chromosome 5, TAC clone:K24M7 related cluster	GO:0003676, nucleic acid binding;	GO:0000004, biological process unknown;	GO:0008372, cellular component unknown;
C31106H06EF_c	aC31106H06EF_c	similar to D-galacturonic acid reductase related cluster
C31107A11EF_c	aC31107A11EF_c	highly similar to Transferrin receptor and related proteins containing the protease- associated related cluster
C31107B01EF_c	aC31107B01EF_c	highly similar to DNA repair protein RAD51 homolog related cluster	GO:0003676, nucleic acid binding; GO:0005488, binding; GO:0016787, hydrolase activity;	GO:0006139, nucleobase- nucleoside- nucleotide and nucleic acid metabolism; GO:0043170, macromolecule metabolism; GO:0050896, response to stimulus;
C31107B03EF_c	aC31107B03EF_c	highly similar to Putative receptor-like protein kinase related cluster	GO:0005488, binding; GO:0016301, kinase activity;	GO:0007154, cell communication; GO:0043170, macromolecule metabolism; GO:0050875, cellular physiological process;	GO:0016020, membrane;
C31107B07EF_c	aC31107B07EF_c	highly similar to Probable 3-hydroxyisobutyrate dehydrogenase, mitochondrial precursor related cluster	GO:0016491, oxidoreductase activity;	GO:0006139, nucleobase- nucleoside- nucleotide and nucleic acid metabolism; GO:0006519, amino acid and derivative metabolism; GO:0009056, catabolism; GO:0043170, macromolecule metabolism;	GO:0005737, cytoplasm;
C31107B09EF_c	aC31107B09EF_c	no_annotation_available
C31107B10EF_c	aCL4Contig16	highly similar to Polyubiquitin related cluster	GO:0005515, protein binding;	GO:0043170, macromolecule metabolism; GO:0050875, cellular physiological process;
C31107C02EF_c	aC31107C02EF_c	similar to Putative fiber protein Fb2 related cluster
C31107D04EF_c	aCL3519Contig1	highly similar to T12M4.15 protein related cluster	GO:0003824, catalytic activity; GO:0016787, hydrolase activity;
C31107D10EF_c	aCL7215Contig1	highly similar to Putative PPR repeat containing protein related cluster
C31107E04EF_c	aC31107E04EF_c	highly similar to Matrix metalloproteinase related cluster	GO:0005488, binding; GO:0016787, hydrolase activity;	GO:0043170, macromolecule metabolism; GO:0050875, cellular physiological process;	GO:0005578, extracellular matrix (sensu Metazoa); GO:0016020, membrane;
C31107E05EF_c	aC31107E05EF_c	no_annotation_available
C31107E11EF_c	aCL3599Contig1	highly similar to 37 kDa inner envelope membrane protein, chloroplast precursor related cluster	GO:0016740, transferase activity;		GO:0005737, cytoplasm; GO:0016020, membrane;
C31107F01EF_c	aC31107F01EF_c	highly similar to Receptor protein kinase PERK-like related cluster	GO:0005488, binding; GO:0016301, kinase activity;	GO:0043170, macromolecule metabolism; GO:0050875, cellular physiological process;	GO:0008372, cellular component unknown;
C31107F04EF_c	aC31107F04EF_c	highly similar to Mutator-like transposase-like protein related cluster
C31107F06EF_c	aC31107F06EF_c	highly similar to Defense-related protein related cluster	GO:0016740, transferase activity;	GO:0000004, biological process unknown;	GO:0008372, cellular component unknown;
C31107F07EF_c	aCL5394Contig1	highly similar to F9C16.6 related cluster	GO:0003824, catalytic activity; GO:0016787, hydrolase activity;	GO:0043170, macromolecule metabolism; GO:0050875, cellular physiological process;	GO:0005737, cytoplasm; GO:0005941, unlocalized protein complex;
C31107F08EF_c	aC31107F08EF_c	highly similar to F16F4.9 protein related cluster	GO:0016301, kinase activity;	GO:0043170, macromolecule metabolism; GO:0050875, cellular physiological process;	GO:0016020, membrane;
C31107F09EF_c	aC31107F09EF_c	similar to Predicted protein related cluster
C31107G09EF_c	aCL6747Contig1	highly similar to RNA polymerase III subunit-like protein related cluster	GO:0003676, nucleic acid binding; GO:0016740, transferase activity;	GO:0006139, nucleobase- nucleoside- nucleotide and nucleic acid metabolism;	GO:0016020, membrane;
C31107H10EF_c	aC31107H10EF_c	highly similar to Putative receptor associated protein related cluster	GO:0005488, binding; GO:0005554, molecular function unknown;	GO:0000004, biological process unknown;	GO:0008372, cellular component unknown;
C31108A03EF_c	aCL5679Contig1	highly similar to F17L21.22 related cluster			GO:0008372, cellular component unknown;
C31108A04EF_c	aC31108A04EF_c	highly similar to Putative pentatricopeptide (PPR) repeat-containing protein related cluster	GO:0005554, molecular function unknown;	GO:0000004, biological process unknown;	GO:0005737, cytoplasm;
C31108B09EF_c	aC31108B09EF_c	no_annotation_available
C31108B12EF_c	aC31108B12EF_c	similar to T8K14.7 protein related cluster
C31108C01EF_c	aC31108C01EF_c	no_annotation_available
C31108C11EF_c	aC31108C11EF_c	highly similar to Tetrahydroxynaphthalene reductase related cluster
C31108D02EF_c	aC31108D02EF_c	highly similar to F13E7.15 protein related cluster	GO:0005554, molecular function unknown;	GO:0000004, biological process unknown;	GO:0005737, cytoplasm;
C31108D03EF_c	aCL8012Contig1	no_annotation_available
C31108D04EF_c	aC31108D04EF_c	highly similar to Leucoanthocyanidin dioxygenase-like protein related cluster	GO:0016491, oxidoreductase activity;	GO:0008152, metabolism;	GO:0008372, cellular component unknown;
C31108D06EF_c	aCL9302Contig1	highly similar to F21B7.33 related cluster	GO:0005554, molecular function unknown;	GO:0000004, biological process unknown;	GO:0008372, cellular component unknown;
C31108D11EF_c	aC31108D11EF_c	highly similar to F9K20.18 protein related cluster	GO:0005554, molecular function unknown;	GO:0000004, biological process unknown;	GO:0008372, cellular component unknown;
C31108E06EF_c	aC31108E06EF_c	highly similar to GTP-binding nuclear protein Ran-1 related cluster	GO:0005488, binding;
C31108F11EF_c	aC31108F11EF_c	similar to | Symbol: None | calcium-binding EF hand family protein, low similarity to Polcalcin (Calcium-binding pollen allergen) from {Phleum pratense} SP:O82040, {Cynodon dactylon} SP:P94092; contains INTERPRO:IPR002048 calcium-binding EF-hand domain |
C31108G03EF_c	aCL5588Contig1	highly similar to Arabidopsis thaliana genomic DNA, chromosome 5, P1 clone:MOK9 related cluster	GO:0005554, molecular function unknown;	GO:0000004, biological process unknown;	GO:0008372, cellular component unknown;
C31108H01EF_c	aC31108H01EF_c	similar to Armadillo repeat-containing protein-like related cluster
C31108H04EF_c	aCL4851Contig1	highly similar to Gb|AAC98059.1 related cluster	GO:0005554, molecular function unknown;	GO:0000004, biological process unknown;	GO:0005737, cytoplasm; GO:0016020, membrane;
C31108H06EF_c	aCL5142Contig1	highly similar to SRG1 protein related cluster	GO:0016491, oxidoreductase activity;	GO:0006519, amino acid and derivative metabolism; GO:0009058, biosynthesis;
C31109A09EF_c	aC31109A09EF_c	highly similar to Structural maintenance of chromosomes 1 protein related cluster	GO:0005488, binding;	GO:0050875, cellular physiological process;	GO:0005634, nucleus;
C31109A10EF_c	aCL8079Contig1	highly similar to DsRNA-binding protein LH2 related cluster
C31109A11EF_c	aC31109A11EF_c	highly similar to Cytochrome P450 related cluster	GO:0005488, binding; GO:0016491, oxidoreductase activity;	GO:0006118, electron transport;	GO:0005737, cytoplasm;
C31109B05EF_c	aCL1447Contig1	highly similar to Beta-1,2-xylosyltransferase related cluster	GO:0016740, transferase activity;	GO:0009058, biosynthesis; GO:0043170, macromolecule metabolism; GO:0050875, cellular physiological process;	GO:0005737, cytoplasm; GO:0016020, membrane;
C31109C03EF_c	aC31109C03EF_c	no_annotation_available
C31109C04EF_c	aC31109C04EF_c	highly similar to Coatomer protein gamma subunit related cluster	GO:0005515, protein binding;	GO:0000004, biological process unknown;	GO:0008372, cellular component unknown;
C31109C07EF_c	aC31109C07EF_c	no_annotation_available
C31109C09EF_c	aCL2220Contig3	similar to Class III peroxidase related cluster
C31109E05EF_c	aC31109E05EF_c	highly similar to Putative phosphate transporter 1 related cluster			GO:0016020, membrane;
C31109E06EF_c	aCL4390Contig1	no_annotation_available
C31109F01EF_c	aC31109F01EF_c	no_annotation_available
C31109G06EF_c	aC31109G06EF_c	no_annotation_available
C31109H01EF_c	aCL6580Contig1	highly similar to Protein kinase APK1A, chloroplast precursor related cluster	GO:0016301, kinase activity;	GO:0043170, macromolecule metabolism; GO:0050875, cellular physiological process;	GO:0005737, cytoplasm;
C31109H07EF_c	aC31109H07EF_c	highly similar to T1N6.17 protein related cluster	GO:0003676, nucleic acid binding; GO:0016787, hydrolase activity;	GO:0006139, nucleobase- nucleoside- nucleotide and nucleic acid metabolism; GO:0043170, macromolecule metabolism;	GO:0008372, cellular component unknown;
C31109H11EF_c	aC31109H11EF_c	highly similar to Arabidopsis thaliana genomic DNA, chromosome 5, P1 clone:MBL20 related cluster
C31200A02EF_c	aC31200A02EF_c	similar to Cluster related to UPI0000584D25; PREDICTED: similar to MON1 homolog A
C31200A03EF_c	aC31200A03EF_c	highly similar to Putative senescence-associated protein related cluster
C31200A04EF_c	aC31200A04EF_c	highly similar to ATP synthase beta chain, mitochondrial related cluster	GO:0005386, carrier activity; GO:0005488, binding; GO:0015075, ion transporter activity; GO:0016787, hydrolase activity;	GO:0006139, nucleobase- nucleoside- nucleotide and nucleic acid metabolism; GO:0006810, transport; GO:0009058, biosynthesis;	GO:0005737, cytoplasm;
C31200A06EF_c	aC31200A06EF_c	highly similar to ATP synthase beta chain, mitochondrial precursor related cluster	GO:0005386, carrier activity; GO:0005488, binding; GO:0015075, ion transporter activity; GO:0016787, hydrolase activity;	GO:0006139, nucleobase- nucleoside- nucleotide and nucleic acid metabolism; GO:0006810, transport; GO:0009058, biosynthesis;	GO:0005737, cytoplasm;
C31200A12EF_c	aCL3541Contig1	highly similar to Unknow protein related cluster
C31200B01EF_c	aCL5399Contig1	no_annotation_available
C31200B02EF_c	aC31200B02EF_c	no_annotation_available
C31200B03EF_c	aC31200B03EF_c	highly similar to Protein phosphatase, putative related cluster
C31200B05EF_c	aC31200B05EF_c	no_annotation_available
C31200B06EF_c	aC31200B06EF_c	no_annotation_available
C31200B07EF_c	aC31200B07EF_c	no_annotation_available
C31200B09EF_c	aCL5399Contig1	no_annotation_available
C31200C03EF_c	aC31200C03EF_c	highly similar to Inorganic phosphate transporter 1-4 (AtPht1;4) (H(+)/Pi cotransporter) related cluster	GO:0005215, transporter activity; GO:0005386, carrier activity; GO:0015075, ion transporter activity;	GO:0006810, transport;	GO:0016020, membrane;
C31200C04EF_c	aC31200C04EF_c	highly similar to Uracil phosphoribosyltransferase related cluster
C31200C09EF_c	aC31200C09EF_c	no_annotation_available
C31200C10EF_c	aC31200C10EF_c	similar to Protein At5g04290 related cluster
C31200C12EF_c	aC31200C12EF_c	no_annotation_available
C31200D01EF_c	aC31200D01EF_c	similar to Predicted protein related cluster
C31200D04EF_c	aC31200D04EF_c	no_annotation_available
C31200D05EF_c	aC31200D05EF_c	highly similar to Ceramidase related cluster	GO:0016787, hydrolase activity;	GO:0000004, biological process unknown;	GO:0016020, membrane;
C31200D06EF_c	aC31200D06EF_c	no_annotation_available
C31200D09EF_c	aC31200D09EF_c	highly similar to Dual specificity tyrosine-phosphorylation-regulated kinase 4 related cluster
C31200E02EF_c	aC31200E02EF_c	no_annotation_available
C31200E04EF_c	aC31200E04EF_c	similar to Methyl-accepting chemotaxis receptor/sensory transducer precursor related cluster
C31200E07EF_c	aC31200E07EF_c	highly similar to Zinc-containing alcohol dehydrogenase superfamily related cluster	GO:0005488, binding; GO:0016491, oxidoreductase activity;		GO:0008372, cellular component unknown;
C31200E09EF_c	aC31200E09EF_c	highly similar to Similarity to AAA-type ATPase related cluster	GO:0005488, binding; GO:0016787, hydrolase activity;
C31200E10EF_c	aCL4666Contig1	no_annotation_available
C31200E11EF_c	aC31200E11EF_c	highly similar to 2-oxoglutarate dehydrogenase subunit, putative related cluster	GO:0016491, oxidoreductase activity;	GO:0008152, metabolism;	GO:0005737, cytoplasm;
C31200E12EF_c	aC31200E12EF_c	similar to 60S ribosomal protein L22 related cluster
C31200F02EF_c	aC31200F02EF_c	no_annotation_available
C31200F06EF_c	aC31200F06EF_c	no_annotation_available
C31200F10EF_c	aC31200F10EF_c	similar to G-actin binding protein, putative related cluster
C31200G03EF_c	aC31200G03EF_c	no_annotation_available
C31200G04EF_c	aC31200G04EF_c	highly similar to Uncharacterized homolog of gamma-carboxymuconolactone decarboxylase subunit related cluster
C31200G07EF_c	aCL2947Contig1	highly similar to Nectarin IV related cluster	GO:0005554, molecular function unknown;	GO:0000004, biological process unknown;	GO:0016020, membrane;
C31200G09EF_c	aC31200G09EF_c	highly similar to RE17227p related cluster	GO:0005554, molecular function unknown;	GO:0050875, cellular physiological process;	GO:0005634, nucleus;
C31200H03EF_c	aC31200H03EF_c	highly similar to Coatomer alpha subunit related cluster	GO:0005215, transporter activity; GO:0008565, protein transporter activity;	GO:0006810, transport; GO:0046903, secretion;	GO:0005737, cytoplasm; GO:0016020, membrane;
C31200H04EF_c	aC31200H04EF_c	no_annotation_available
C31200H05EF_c	aC31200H05EF_c	highly similar to Proliferating cell nuclear antigen 2 related cluster	GO:0003676, nucleic acid binding; GO:0016740, transferase activity;	GO:0006139, nucleobase- nucleoside- nucleotide and nucleic acid metabolism; GO:0043170, macromolecule metabolism; GO:0050789, regulation of biological process;	GO:0005634, nucleus; GO:0005694, chromosome; GO:0005737, cytoplasm;
C31200H08EF_c	aC31200H08EF_c	no_annotation_available
C31201A01EF_c	aC31201A01EF_c	highly similar to Ribosome biogenesis protein (Bms1), putative related cluster			GO:0008372, cellular component unknown;
C31201A05EF_c	aC31201A05EF_c	highly similar to CG32675-PA, isoform A related cluster
C31201A07EF_c	aC31201A07EF_c	similar to Putative LYST-interacting protein LIP5 related cluster
C31201A10EF_c	aCL8129Contig1	highly similar to Induced during granule regeneration 1 precursor related cluster
C31201B02EF_c	aC31201B02EF_c	similar to Cluster related to UPI0000583F91; PREDICTED: similar to Adipocyte plasma membrane-associated protein (BSCv protein)
C31201B04EF_c	aC31201B04EF_c	similar to Hsp70 related cluster
C31201B05EF_c	aCL8129Contig1	highly similar to Induced during granule regeneration 1 precursor related cluster
C31201B10EF_c	aCL7113Contig1	highly similar to At1g26520 related cluster	GO:0005554, molecular function unknown;	GO:0000004, biological process unknown;	GO:0008372, cellular component unknown;
C31201B12EF_c	aC31201B12EF_c	no_annotation_available
C31201C04EF_c	aC31201C04EF_c	highly similar to Cluster related to UPI00004D4D62
C31201C05EF_c	aC31201C05EF_c	highly similar to 60S ribosomal protein L7, putative related cluster	GO:0005198, structural molecule activity; GO:0030528, transcription regulator activity;	GO:0009058, biosynthesis; GO:0043170, macromolecule metabolism; GO:0050875, cellular physiological process;	GO:0005622, intracellular; GO:0005737, cytoplasm;
C31201C08EF_c	aCL7738Contig1	highly similar to F28D6.14 protein related cluster	GO:0005488, binding;	GO:0000004, biological process unknown;	GO:0008372, cellular component unknown;
C31201C11EF_c	aC31201C11EF_c	highly similar to 60S ribosomal protein L4 related cluster	GO:0005198, structural molecule activity;	GO:0009058, biosynthesis; GO:0043170, macromolecule metabolism; GO:0050875, cellular physiological process;	GO:0005622, intracellular; GO:0005737, cytoplasm;
C31201D01EF_c	aC31201D01EF_c	no_annotation_available
C31201D02EF_c	aC31201D02EF_c	highly similar to YfmJ protein related cluster	GO:0005488, binding; GO:0016491, oxidoreductase activity;	GO:0008152, metabolism; GO:0050875, cellular physiological process; GO:0050896, response to stimulus;
C31201D03EF_c	aCL1735Contig1	highly similar to Plasma membrane H+ ATPase related cluster	GO:0016787, hydrolase activity;
C31201D04EF_c	aC31201D04EF_c	similar to Homogentisate geranylgeranyl transferase related cluster
C31201D05EF_c	aCL7363Contig1	highly similar to DNA-binding protein-like related cluster			GO:0005622, intracellular;
C31201D09EF_c	aC31201D09EF_c	highly similar to Ribosomal protein L21 related cluster	GO:0005198, structural molecule activity;	GO:0009058, biosynthesis; GO:0043170, macromolecule metabolism; GO:0050875, cellular physiological process;	GO:0005622, intracellular; GO:0005737, cytoplasm;
C31201D11EF_c	aC31201D11EF_c	no_annotation_available
C31201E03EF_c	aC31201E03EF_c	no_annotation_available
C31201E04EF_c	aC31201E04EF_c	highly similar to Tetrahydroxynaphthalene reductase related cluster
C31201E05EF_c	aC31201E05EF_c	no_annotation_available
C31201E06EF_c	aC31201E06EF_c	highly similar to AmphiHMG1/2 related cluster
C31201E07EF_c	aC31201E07EF_c	highly similar to ADP/ATP translocase related cluster	GO:0005386, carrier activity; GO:0005488, binding;	GO:0006810, transport;	GO:0005737, cytoplasm; GO:0016020, membrane;
C31201E08EF_c	aC31201E08EF_c	no_annotation_available
C31201E12EF_c	aC31201E12EF_c	no_annotation_available
C31201F03EF_c	aC31201F03EF_c	highly similar to CTV.12 related cluster
C31201F05EF_c	aC31201F05EF_c	highly similar to Predicted protein related cluster
C31201F06EF_c	aC31201F06EF_c	no_annotation_available
C31201F08EF_c	aC31201F08EF_c	highly similar to Protein kinase, putative related cluster
C31201G01EF_c	aC31201G01EF_c	similar to Solute carrier family 35 member B1 homolog related cluster
C31201G03EF_c	aC31201G03EF_c	no_annotation_available
C31201G05EF_c	aCL4666Contig1	no_annotation_available
C31201G08EF_c	aC31201G08EF_c	no_annotation_available
C31201G10EF_c	aC31201G10EF_c	highly similar to Branched-chain amino acid aminotransferase, putative related cluster
C31201G11EF_c	aC31201G11EF_c	similar to Predicted protein related cluster
C31201H01EF_c	aC31201H01EF_c	highly similar to Kelch-like protein related cluster
C31201H03EF_c	aC31201H03EF_c	no_annotation_available
C31201H04EF_c	aC31201H04EF_c	no_annotation_available
C31201H05EF_c	aC31201H05EF_c	no_annotation_available
C31201H08EF_c	aC31201H08EF_c	highly similar to Peptidase A22B family protein related cluster	GO:0016787, hydrolase activity;	GO:0000004, biological process unknown;	GO:0016020, membrane;
C31201H09EF_c	aCL4872Contig1	highly similar to Elongation factor 1 alpha related cluster	GO:0003676, nucleic acid binding; GO:0005515, protein binding; GO:0045182, translation regulator activity;	GO:0009058, biosynthesis; GO:0043170, macromolecule metabolism; GO:0050875, cellular physiological process;
C31201H10EF_c	aC31201H10EF_c	highly similar to RE32803p related cluster
C31201H11EF_c	aC31201H11EF_c	no_annotation_available
C31201H12EF_c	aCL2552Contig1	highly similar to Regulator of nonsense transcripts 1 homolog related cluster	GO:0004386, helicase activity;
C31202A01EF_c	aC31202A01EF_c	no_annotation_available
C31202A08EF_c	aCL4872Contig1	highly similar to Elongation factor 1 alpha related cluster	GO:0003676, nucleic acid binding; GO:0005515, protein binding; GO:0045182, translation regulator activity;	GO:0009058, biosynthesis; GO:0043170, macromolecule metabolism; GO:0050875, cellular physiological process;
C31202A10EF_c	aC31202A10EF_c	no_annotation_available
C31202B03EF_c	aCL7991Contig1	highly similar to Putative endoglucanase type B precursor related cluster
C31202B05EF_c	aCL7668Contig1	no_annotation_available
C31202B06EF_c	aCL822Contig1	highly similar to Cytochrome c related cluster
C31202B08EF_c	aC31202B08EF_c	no_annotation_available
C31202B09EF_c	aCL3541Contig1	highly similar to Unknow protein related cluster
C31202B10EF_c	aC31202B10EF_c	highly similar to F21O3.21 protein related cluster		GO:0050896, response to stimulus;	GO:0008372, cellular component unknown;
C31202B11EF_c	aC31202B11EF_c	no_annotation_available
C31202B12EF_c	aCL2078Contig1	highly similar to VHS and GAT domain protein related cluster	GO:0008565, protein transporter activity;	GO:0006810, transport; GO:0046903, secretion;	GO:0005737, cytoplasm; GO:0016020, membrane;
C31202C03EF_c	aCL8670Contig1	highly similar to Putative outward rectifying potassium channel StKCO1a related cluster
C31202C04EF_c	aCL7991Contig1	highly similar to Putative endoglucanase type B precursor related cluster
C31202C08EF_c	aC31202C08EF_c	highly similar to Cluster related to UPI000058408E; PREDICTED: similar to Probable dolichyl pyrophosphate Glc1Man9GlcNAc2 alpha-1,3-glucosyltransferase (Dolichyl-P-Glc:Glc1Man9GlcNAc2-PP-dolichyl glucosyltransferase) (HUSSY-02)
C31202C11EF_c	aC31202C11EF_c	no_annotation_available
C31202D04EF_c	aC31202D04EF_c	no_annotation_available
C31202D06EF_c	aC31202D06EF_c	highly similar to Protein At5g19330 related cluster	GO:0005515, protein binding;		GO:0008372, cellular component unknown;
C31202D11EF_c	aCL8599Contig1	highly similar to CspC related cluster
C31202D12EF_c	aCL7888Contig1	highly similar to ADP,ATP carrier protein related cluster	GO:0005488, binding;	GO:0006810, transport;	GO:0005737, cytoplasm; GO:0016020, membrane;
C31202E03EF_c	aC31202E03EF_c	highly similar to Probable proteasome subunit beta type 2 related cluster	GO:0016787, hydrolase activity;	GO:0009056, catabolism; GO:0043170, macromolecule metabolism; GO:0050875, cellular physiological process;	GO:0005622, intracellular;
C31202E04EF_c	aC31202E04EF_c	similar to LIN-41B related cluster
C31202E05EF_c	aC31202E05EF_c	similar to At1g76260 related cluster
C31202E08EF_c	aCL2727Contig1	highly similar to Glucose-6-phosphate/phosphate-translocator precursor related cluster	GO:0005215, transporter activity; GO:0005386, carrier activity;	GO:0006810, transport;	GO:0005737, cytoplasm; GO:0016020, membrane;
C31202E12EF_c	aCL8670Contig1	highly similar to Putative outward rectifying potassium channel StKCO1a related cluster
C31202F06EF_c	aC31202F06EF_c	highly similar to PROBABLE 50S RIBOSOMAL PROTEIN L6 related cluster
C31202F12EF_c	aC31202F12EF_c	highly similar to Heat shock 70 kDa protein related cluster	GO:0005488, binding;	GO:0043170, macromolecule metabolism; GO:0050875, cellular physiological process;	GO:0005737, cytoplasm;
C31202G02EF_c	aC31202G02EF_c	similar to Chlorobium tepidum Orf122 like protein related cluster
C31202G03EF_c	aC31202G03EF_c	highly similar to ADP,ATP carrier protein 1, mitochondrial precursor related cluster	GO:0005488, binding;	GO:0006810, transport;	GO:0005737, cytoplasm; GO:0016020, membrane;
C31202G05EF_c	aC31202G05EF_c	no_annotation_available
C31202G06EF_c	aC31202G06EF_c	highly similar to F11A6.5 protein related cluster	GO:0016787, hydrolase activity;	GO:0008152, metabolism;
C31202G10EF_c	aCL6108Contig1	highly similar to Short chain alcohol dehydrogenase related cluster	GO:0016491, oxidoreductase activity;
C31202G12EF_c	aC31202G12EF_c	similar to Inhibitor of serine protease like protein protein 2, isoform a related cluster
C31202H01EF_c	aCL6765Contig1	no_annotation_available
C31202H03EF_c	aC31202H03EF_c	highly similar to ModA related cluster	GO:0016787, hydrolase activity;		GO:0016020, membrane;
C31202H04EF_c	aC31202H04EF_c	highly similar to ENSANGP00000010093 related cluster	GO:0005488, binding;	GO:0006810, transport; GO:0007154, cell communication;	GO:0016020, membrane;
C31202H05EF_c	aCL5486Contig1	highly similar to Actin-1 related cluster	GO:0005198, structural molecule activity;		GO:0005737, cytoplasm;
C31202H07EF_c	aCL6108Contig1	highly similar to Short chain alcohol dehydrogenase related cluster	GO:0016491, oxidoreductase activity;
C31202H10EF_c	aCL5399Contig1	no_annotation_available
C31202H11EF_c	aCL8309Contig1	highly similar to Unknow protein related cluster
C31203A04EF_c	aC31203A04EF_c	highly similar to Troponin I related cluster
C31203A08EF_c	aCL5764Contig1	highly similar to ATP synthase beta chain 3, mitochondrial precursor related cluster	GO:0005386, carrier activity; GO:0005488, binding; GO:0015075, ion transporter activity; GO:0016787, hydrolase activity;	GO:0006139, nucleobase- nucleoside- nucleotide and nucleic acid metabolism; GO:0006810, transport; GO:0009058, biosynthesis;	GO:0005737, cytoplasm;
C31203A10EF_c	aCL8196Contig1	highly similar to ADP,ATP carrier protein related cluster	GO:0005386, carrier activity; GO:0005488, binding;	GO:0006810, transport;	GO:0005737, cytoplasm; GO:0016020, membrane;
C31203B01EF_c	aCL5855Contig1	similar to SJCHGC01669 protein related cluster
C31203B02EF_c	aC31203B02EF_c	highly similar to GDP dissociation inhibitor protein GDIV1p related cluster		GO:0006810, transport;
C31203B03EF_c	aC31203B03EF_c	highly similar to OSJNBa0073L13.10 protein related cluster	GO:0003676, nucleic acid binding; GO:0005488, binding;	GO:0000004, biological process unknown;	GO:0005622, intracellular; GO:0005634, nucleus;
C31203B04EF_c	aC31203B04EF_c	highly similar to Ribosomal protein S8e related cluster	GO:0005198, structural molecule activity;	GO:0009058, biosynthesis; GO:0043170, macromolecule metabolism; GO:0050875, cellular physiological process;	GO:0005737, cytoplasm;
C31203B09EF_c	aCL9253Contig1	highly similar to Aldehyde dehydrogenase related cluster	GO:0016491, oxidoreductase activity;	GO:0008152, metabolism;	GO:0005737, cytoplasm;
C31203B10EF_c	aC31203B10EF_c	no_annotation_available
C31203B12EF_c	aC31203B12EF_c	no_annotation_available
C31203C01EF_c	aC31203C01EF_c	highly similar to Aspartic proteinase related cluster	GO:0016787, hydrolase activity;	GO:0008152, metabolism; GO:0043170, macromolecule metabolism; GO:0050875, cellular physiological process;	GO:0016020, membrane;
C31203C02EF_c	aC31203C02EF_c	highly similar to Hsp70 related cluster	GO:0005488, binding;	GO:0043170, macromolecule metabolism; GO:0050875, cellular physiological process; GO:0050896, response to stimulus;	GO:0005737, cytoplasm;
C31203C03EF_c	aC31203C03EF_c	no_annotation_available
C31203C06EF_c	aC31203C06EF_c	highly similar to LOC493206 protein related cluster	GO:0003676, nucleic acid binding; GO:0005515, protein binding; GO:0045182, translation regulator activity;	GO:0009058, biosynthesis; GO:0043170, macromolecule metabolism; GO:0050875, cellular physiological process;
C31203C07EF_c	aC31203C07EF_c	no_annotation_available
C31203C08EF_c	aC31203C08EF_c	no_annotation_available
C31203C09EF_c	aCL6318Contig1	no_annotation_available
C31203D01EF_c	aC31203D01EF_c	no_annotation_available
C31203D02EF_c	aC31203D02EF_c	highly similar to Actin-2 related cluster	GO:0005198, structural molecule activity;
C31203D03EF_c	aC31203D03EF_c	highly similar to Ubiquitin-conjugating enzyme E2, putative related cluster	GO:0003824, catalytic activity;	GO:0009056, catabolism; GO:0043170, macromolecule metabolism; GO:0050875, cellular physiological process;	GO:0008372, cellular component unknown;
C31203D06EF_c	aC31203D06EF_c	highly similar to Predicted dehydrogenases and related proteins related cluster
C31203D07EF_c	aC31203D07EF_c	highly similar to ENSANGP00000021011 related cluster
C31203D08EF_c	aCL5764Contig1	highly similar to ATP synthase beta chain 3, mitochondrial precursor related cluster	GO:0005386, carrier activity; GO:0005488, binding; GO:0015075, ion transporter activity; GO:0016787, hydrolase activity;	GO:0006139, nucleobase- nucleoside- nucleotide and nucleic acid metabolism; GO:0006810, transport; GO:0009058, biosynthesis;	GO:0005737, cytoplasm;
C31203D09EF_c	aC31203D09EF_c	highly similar to Predicted protein related cluster
C31203D11EF_c	aC31203D11EF_c	highly similar to Homogentisate geranylgeranyl transferase related cluster	GO:0016740, transferase activity;	GO:0009058, biosynthesis; GO:0050875, cellular physiological process;
C31203E01EF_c	aC31203E01EF_c	similar to Predicted protein related cluster
C31203E05EF_c	aCL4371Contig1	highly similar to Elongation factor 1 alpha related cluster	GO:0003676, nucleic acid binding; GO:0005515, protein binding; GO:0045182, translation regulator activity;	GO:0009058, biosynthesis; GO:0043170, macromolecule metabolism; GO:0050875, cellular physiological process;	GO:0005634, nucleus; GO:0005737, cytoplasm;
C31203E06EF_c	aCL8619Contig1	highly similar to Elongation factor Tu related cluster	GO:0003676, nucleic acid binding; GO:0005488, binding; GO:0045182, translation regulator activity;	GO:0009058, biosynthesis; GO:0043170, macromolecule metabolism; GO:0050875, cellular physiological process;	GO:0005737, cytoplasm;
C31203E08EF_c	aC31203E08EF_c	highly similar to Cluster related to UPI0000585095; PREDICTED: similar to pl10	GO:0003676, nucleic acid binding; GO:0004386, helicase activity; GO:0005488, binding; GO:0016787, hydrolase activity;		GO:0005737, cytoplasm;
C31203E12EF_c	aCL4890Contig1	highly similar to At1g06730/F4H5_22 related cluster	GO:0016301, kinase activity;		GO:0005634, nucleus; GO:0005737, cytoplasm;
C31203F01EF_c	aCL9140Contig1	no_annotation_available
C31203F02EF_c	aC31203F02EF_c	highly similar to ENSANGP00000019320 related cluster
C31203F03EF_c	aC31203F03EF_c	similar to Vacuolar ATP synthase subunit E related cluster
C31203F04EF_c	aC31203F04EF_c	similar to Predicted protein related cluster
C31203F06EF_c	aC31203F06EF_c	highly similar to Myosin 2 light chain related cluster
C31203F08EF_c	aCL8238Contig1	highly similar to Multidrug resistance p-glycoprotein related cluster	GO:0005215, transporter activity; GO:0016787, hydrolase activity;	GO:0006810, transport;	GO:0016020, membrane;
C31203G03EF_c	aC31203G03EF_c	highly similar to Cluster related to UPI000065D937; Homolog of Brachydanio rerio "RAB5C, member RAS oncogene family.		GO:0006810, transport; GO:0007154, cell communication;	GO:0016020, membrane;
C31203H02EF_c	aC31203H02EF_c	highly similar to 40S ribosomal protein S16 related cluster	GO:0005198, structural molecule activity;	GO:0009058, biosynthesis; GO:0043170, macromolecule metabolism; GO:0050875, cellular physiological process;	GO:0005737, cytoplasm;
C31203H03EF_c	aC31203H03EF_c	highly similar to 60S ribosomal protein L3 related cluster	GO:0005198, structural molecule activity;	GO:0009058, biosynthesis; GO:0043170, macromolecule metabolism; GO:0050875, cellular physiological process;	GO:0005737, cytoplasm;
C31203H04EF_c	aC31203H04EF_c	highly similar to Beta-tubulin related cluster	GO:0005198, structural molecule activity; GO:0005488, binding; GO:0016787, hydrolase activity;		GO:0005575, cellular_component; GO:0005622, intracellular;
C31203H06EF_c	aC31203H06EF_c	highly similar to Ribosomal protein S4 related cluster	GO:0005198, structural molecule activity;	GO:0009058, biosynthesis; GO:0043170, macromolecule metabolism; GO:0050875, cellular physiological process;	GO:0005737, cytoplasm;
C31203H09EF_c	aC31203H09EF_c	highly similar to Ankyrin repeat domain-containing protein 50 related cluster
C31203H10EF_c	aCL8312Contig1	highly similar to Translation initiation factor SUI1 related cluster
C31203H11EF_c	aC31203H11EF_c	similar to Protein kinase related cluster
C31204A01EF_c	aC31204A01EF_c	highly similar to Putative DNA-binding protein related cluster	GO:0005554, molecular function unknown;	GO:0000004, biological process unknown;	GO:0005737, cytoplasm;
C31204A06EF_c	aC31204A06EF_c	highly similar to Transmembrane protein 66 precursor related cluster
C31204A09EF_c	aC31204A09EF_c	no_annotation_available
C31204B03EF_c	aC31204B03EF_c	no_annotation_available
C31204B08EF_c	aC31204B08EF_c	highly similar to Cluster related to UPI0000501311; proteasome (prosome, macropain) 26S subunit, non-ATPase, 2
C31204B12EF_c	aCL8499Contig1	highly similar to CG11840-PA related cluster
C31204C01EF_c	aC31204C01EF_c	no_annotation_available
C31204C04EF_c	aCL9140Contig1	no_annotation_available
C31204C06EF_c	aC31204C06EF_c	highly similar to Cathepsin B related cluster	GO:0016787, hydrolase activity;	GO:0043170, macromolecule metabolism; GO:0050875, cellular physiological process;	GO:0016020, membrane;
C31204D01EF_c	aCL7785Contig1	no_annotation_available
C31204D02EF_c	aC31204D02EF_c	no_annotation_available
C31204D03EF_c	aC31204D03EF_c	no_annotation_available
C31204D04EF_c	aC31204D04EF_c	no_annotation_available
C31204D07EF_c	aC31204D07EF_c	highly similar to Cluster related to UPI00005851B6; PREDICTED: similar to Xanthine dehydrogenase/oxidase	GO:0005488, binding; GO:0005489, electron transporter activity; GO:0016491, oxidoreductase activity;	GO:0006118, electron transport;	GO:0008372, cellular component unknown;
C31204D08EF_c	aC31204D08EF_c	highly similar to Mitochondrial phosphate carrier protein related cluster	GO:0005215, transporter activity; GO:0005488, binding;	GO:0006810, transport;	GO:0005737, cytoplasm; GO:0016020, membrane;
C31204D11EF_c	aCL8499Contig1	highly similar to CG11840-PA related cluster
C31204D12EF_c	aC31204D12EF_c	no_annotation_available
C31204E04EF_c	aC31204E04EF_c	similar to Threonine dehydrogenase and related Zn-dependent dehydrogenases related cluster
C31204E07EF_c	aCL4079Contig1	highly similar to Fimbriata-like related cluster	GO:0005554, molecular function unknown;	GO:0000004, biological process unknown;	GO:0008372, cellular component unknown;
C31204E08EF_c	aC31204E08EF_c	similar to OSJNBa0058K23.21 protein related cluster
C31204E10EF_c	aC31204E10EF_c	no_annotation_available
C31204F02EF_c	aCL8252Contig1	highly similar to 40S ribosomal protein S9 related cluster	GO:0005198, structural molecule activity;	GO:0009058, biosynthesis; GO:0043170, macromolecule metabolism; GO:0050875, cellular physiological process;	GO:0005737, cytoplasm;
C31204F03EF_c	aC31204F03EF_c	no_annotation_available
C31204F04EF_c	aC31204F04EF_c	no_annotation_available
C31204F07EF_c	aC31204F07EF_c	highly similar to OSJNBb0022F16.9 protein related cluster
C31204F08EF_c	aCL7785Contig1	no_annotation_available
C31204F09EF_c	aC31204F09EF_c	highly similar to Putative RAN binding protein related cluster	GO:0008565, protein transporter activity;	GO:0006810, transport;	GO:0005634, nucleus; GO:0005737, cytoplasm; GO:0016020, membrane;
C31204F10EF_c	aC31204F10EF_c	no_annotation_available
C31204F12EF_c	aC31204F12EF_c	highly similar to Translation elongation factor 2 related cluster	GO:0003676, nucleic acid binding; GO:0005488, binding; GO:0045182, translation regulator activity;	GO:0009058, biosynthesis; GO:0043170, macromolecule metabolism; GO:0050875, cellular physiological process;
C31204G01EF_c	aC31204G01EF_c	no_annotation_available
C31204G02EF_c	aC31204G02EF_c	no_annotation_available
C31204G04EF_c	aC31204G04EF_c	similar to Putative trypanothione-dependent peroxidase related cluster
C31204G05EF_c	aC31204G05EF_c	no_annotation_available
C31204G08EF_c	aC31204G08EF_c	highly similar to CG6767-PB, isoform B related cluster
C31204G11EF_c	aC31204G11EF_c	no_annotation_available
C31204G12EF_c	aC31204G12EF_c	highly similar to Predicted protein related cluster
C31204H02EF_c	aC31204H02EF_c	no_annotation_available
C31204H04EF_c	aCL8563Contig1	highly similar to Muscle LIM protein 1 related cluster
C31204H07EF_c	aC31204H07EF_c	highly similar to Similar to tr|O94564 Schizosaccharomyces pombe Alcohol dehydrogenase related cluster
C31205A03EF_c	aC31205A03EF_c	no_annotation_available
C31205A04EF_c	aC31205A04EF_c	no_annotation_available
C31205A05EF_c	aC31205A05EF_c	highly similar to Mitochondrial-processing peptidase beta subunit, mitochondrial precursor related cluster	GO:0016787, hydrolase activity;	GO:0043170, macromolecule metabolism; GO:0050875, cellular physiological process;
C31205A06EF_c	aC31205A06EF_c	highly similar to Elongation factor 1 alpha related cluster	GO:0003676, nucleic acid binding; GO:0005515, protein binding; GO:0045182, translation regulator activity;	GO:0009058, biosynthesis; GO:0043170, macromolecule metabolism; GO:0050875, cellular physiological process;
C31205A07EF_c	aC31205A07EF_c	highly similar to Putative ubiquinol-cytochrome c reductase iron-sulfur subunit, mitochondrial related cluster	GO:0005386, carrier activity; GO:0015075, ion transporter activity; GO:0016491, oxidoreductase activity;	GO:0006118, electron transport;	GO:0005737, cytoplasm;
C31205A11EF_c	aC31205A11EF_c	highly similar to Elongation factor Tu related cluster	GO:0003676, nucleic acid binding; GO:0005488, binding; GO:0045182, translation regulator activity;	GO:0009058, biosynthesis; GO:0043170, macromolecule metabolism; GO:0050875, cellular physiological process;	GO:0005737, cytoplasm;
C31205A12EF_c	aC31205A12EF_c	no_annotation_available
C31205B02EF_c	aC31205B02EF_c	no_annotation_available
C31205B08EF_c	aCL2411Contig1	highly similar to 110 kDa 4SNc-Tudor domain protein related cluster	GO:0003676, nucleic acid binding; GO:0016787, hydrolase activity;	GO:0000004, biological process unknown;	GO:0005737, cytoplasm;
C31205B11EF_c	aC31205B11EF_c	similar to Countin related cluster
C31205C01EF_c	aCL5156Contig1	highly similar to Pentatricopeptide (PPR) repeat-containing protein-like related cluster	GO:0005554, molecular function unknown;	GO:0000004, biological process unknown;	GO:0005737, cytoplasm;
C31205C02EF_c	aCL8615Contig1	highly similar to Eukaryotic peptide chain release factor subunit 1, putative related cluster	GO:0003676, nucleic acid binding; GO:0045182, translation regulator activity;	GO:0009058, biosynthesis; GO:0043170, macromolecule metabolism; GO:0050875, cellular physiological process;
C31205C06EF_c	aCL8314Contig1	highly similar to 40S ribosomal protein S2 related cluster	GO:0005198, structural molecule activity;	GO:0009058, biosynthesis; GO:0043170, macromolecule metabolism; GO:0050875, cellular physiological process;	GO:0005622, intracellular; GO:0005737, cytoplasm;
C31205C07EF_c	aC31205C07EF_c	highly similar to Phosphoprotein phosphatase A related cluster	GO:0030234, enzyme regulator activity;
C31205C08EF_c	aC31205C08EF_c	highly similar to Mitochondrial F1-ATP synthase beta subunit precursor related cluster	GO:0005386, carrier activity; GO:0005488, binding; GO:0015075, ion transporter activity; GO:0016787, hydrolase activity;	GO:0006139, nucleobase- nucleoside- nucleotide and nucleic acid metabolism; GO:0006810, transport; GO:0009058, biosynthesis;	GO:0005737, cytoplasm;
C31205C10EF_c	aCL8165Contig1	highly similar to Elongation factor P related cluster	GO:0003676, nucleic acid binding; GO:0045182, translation regulator activity;	GO:0009058, biosynthesis; GO:0043170, macromolecule metabolism; GO:0050875, cellular physiological process;	GO:0005737, cytoplasm;
C31205C11EF_c	aC31205C11EF_c	no_annotation_available
C31205C12EF_c	aCL8633Contig1	similar to Putative serine carboxypeptidase II related cluster
C31205D04EF_c	aCL8069Contig1	highly similar to Inosine-5-monophosphate dehydrogenase related cluster
C31205D05EF_c	aCL8615Contig1	highly similar to Eukaryotic peptide chain release factor subunit 1, putative related cluster	GO:0003676, nucleic acid binding; GO:0045182, translation regulator activity;	GO:0009058, biosynthesis; GO:0043170, macromolecule metabolism; GO:0050875, cellular physiological process;
C31205D08EF_c	aC31205D08EF_c	no_annotation_available
C31205D09EF_c	aCL8196Contig1	highly similar to ADP,ATP carrier protein related cluster	GO:0005386, carrier activity; GO:0005488, binding;	GO:0006810, transport;	GO:0005737, cytoplasm; GO:0016020, membrane;
C31205D10EF_c	aC31205D10EF_c	no_annotation_available
C31205E01EF_c	aC31205E01EF_c	highly similar to Peptidase A22B family protein related cluster	GO:0016787, hydrolase activity;	GO:0000004, biological process unknown;	GO:0016020, membrane;
C31205E04EF_c	aC31205E04EF_c	highly similar to Actin, cytoplasmic 2 related cluster	GO:0005198, structural molecule activity;		GO:0005737, cytoplasm;
C31205E05EF_c	aCL4666Contig1	no_annotation_available
C31205E06EF_c	aCL8465Contig1	highly similar to CG9577-PA related cluster
C31205E11EF_c	aC31205E11EF_c	highly similar to CG2101-PA related cluster
C31205F02EF_c	aC31205F02EF_c	no_annotation_available
C31205F07EF_c	aC31205F07EF_c	no_annotation_available
C31205F08EF_c	aC31205F08EF_c	highly similar to Actin-1 related cluster	GO:0005198, structural molecule activity;		GO:0005737, cytoplasm;
C31205G01EF_c	aC31205G01EF_c	highly similar to ATPase family AAA domain-containing protein 1-A related cluster
C31205G05EF_c	aCL7170Contig1	highly similar to Protein kinase-like related cluster	GO:0005488, binding; GO:0016301, kinase activity;	GO:0043170, macromolecule metabolism; GO:0050875, cellular physiological process;	GO:0008372, cellular component unknown;
C31205G08EF_c	aCL8619Contig1	highly similar to Elongation factor Tu related cluster	GO:0003676, nucleic acid binding; GO:0005488, binding; GO:0045182, translation regulator activity;	GO:0009058, biosynthesis; GO:0043170, macromolecule metabolism; GO:0050875, cellular physiological process;	GO:0005737, cytoplasm;
C31205G12EF_c	aC31205G12EF_c	highly similar to Cluster related to UPI00004479BD; PREDICTED: similar to cell division cycle 2-like 5 isoform 1; CDC2-related protein kinase 5	GO:0005488, binding; GO:0016301, kinase activity;	GO:0043170, macromolecule metabolism; GO:0050875, cellular physiological process;	GO:0008372, cellular component unknown;
C31205H01EF_c	aC31205H01EF_c	highly similar to 60S ribosomal protein L34, putative related cluster
C31205H02EF_c	aCL4666Contig1	no_annotation_available
C31205H03EF_c	aC31205H03EF_c	no_annotation_available
C31205H06EF_c	aC31205H06EF_c	highly similar to LOC495270 protein related cluster	GO:0016853, isomerase activity;	GO:0043170, macromolecule metabolism; GO:0050875, cellular physiological process;	GO:0005737, cytoplasm;
C31205H07EF_c	aC31205H07EF_c	no_annotation_available
C31205H11EF_c	aC31205H11EF_c	highly similar to Putative ribophorin I related cluster	GO:0016740, transferase activity;	GO:0009058, biosynthesis; GO:0043170, macromolecule metabolism; GO:0050875, cellular physiological process;	GO:0005737, cytoplasm; GO:0016020, membrane;
C31206A02EF_c	aCL8114Contig1	highly similar to Alcohol dehydrogenase related cluster	GO:0005488, binding; GO:0016491, oxidoreductase activity;		GO:0008372, cellular component unknown;
C31206A03EF_c	aC31206A03EF_c	no_annotation_available
C31206A07EF_c	aC31206A07EF_c	no_annotation_available
C31206A08EF_c	aCL7976Contig1	highly similar to Salicylate hydroxylase related cluster
C31206B01EF_c	aC31206B01EF_c	no_annotation_available
C31206B02EF_c	aCL8114Contig1	highly similar to Alcohol dehydrogenase related cluster	GO:0005488, binding; GO:0016491, oxidoreductase activity;		GO:0008372, cellular component unknown;
C31206B03EF_c	aC31206B03EF_c	no_annotation_available
C31206B05EF_c	aC31206B05EF_c	highly similar to Cluster related to UPI00005061BC; PREDICTED: similar to yippee-like 3
C31206B06EF_c	aC31206B06EF_c	highly similar to Isoleucyl-tRNA synthetase related cluster
C31206B09EF_c	aC31206B09EF_c	no_annotation_available
C31206B11EF_c	aC31206B11EF_c	highly similar to CG4598-PA related cluster
C31206B12EF_c	aCL8264Contig1	highly similar to 60S ribosomal protein L5 related cluster	GO:0003676, nucleic acid binding; GO:0005198, structural molecule activity;	GO:0009058, biosynthesis; GO:0043170, macromolecule metabolism; GO:0050875, cellular physiological process;	GO:0005622, intracellular; GO:0005737, cytoplasm;
C31206C03EF_c	aC31206C03EF_c	similar to Peptidase U4, sporulation factor SpoIIGA related cluster
C31206C06EF_c	aC31206C06EF_c	highly similar to Pleiotropic drug resistance transporter related cluster	GO:0005215, transporter activity; GO:0016787, hydrolase activity;
C31206C07EF_c	aCL7888Contig1	highly similar to ADP,ATP carrier protein related cluster	GO:0005488, binding;	GO:0006810, transport;	GO:0005737, cytoplasm; GO:0016020, membrane;
C31206C08EF_c	aC31206C08EF_c	highly similar to Similar to Mus musculus (Mouse). Similar to S-adenosylmethionine decarboxylase 1 related cluster	GO:0016829, lyase activity;	GO:0006519, amino acid and derivative metabolism; GO:0009058, biosynthesis;	GO:0008372, cellular component unknown;
C31206C10EF_c	aC31206C10EF_c	highly similar to Cluster related to UPI00004D1B3B	GO:0005488, binding; GO:0016787, hydrolase activity;		GO:0005634, nucleus;
C31206D01EF_c	aC31206D01EF_c	highly similar to Translation elongation factor 2 related cluster	GO:0003676, nucleic acid binding; GO:0005488, binding; GO:0045182, translation regulator activity;	GO:0009058, biosynthesis; GO:0043170, macromolecule metabolism; GO:0050875, cellular physiological process;
C31206D02EF_c	aC31206D02EF_c	highly similar to Proteasome subunit alpha type 2-A related cluster	GO:0016787, hydrolase activity;	GO:0009056, catabolism; GO:0043170, macromolecule metabolism; GO:0050875, cellular physiological process;	GO:0005622, intracellular;
C31206D06EF_c	aCL8291Contig1	highly similar to L3 Ribosomal protein related cluster	GO:0005198, structural molecule activity;	GO:0009058, biosynthesis; GO:0043170, macromolecule metabolism; GO:0050875, cellular physiological process;	GO:0005737, cytoplasm;
C31206D07EF_c	aCL7976Contig1	highly similar to Salicylate hydroxylase related cluster
C31206D10EF_c	aCL4371Contig1	highly similar to Elongation factor 1 alpha related cluster	GO:0003676, nucleic acid binding; GO:0005515, protein binding; GO:0045182, translation regulator activity;	GO:0009058, biosynthesis; GO:0043170, macromolecule metabolism; GO:0050875, cellular physiological process;	GO:0005634, nucleus; GO:0005737, cytoplasm;
C31206D11EF_c	aCL5194Contig1	highly similar to Spore coat protein-like protein; 24980-21957 related cluster	GO:0005488, binding;	GO:0000004, biological process unknown;	GO:0016020, membrane;
C31206D12EF_c	aC31206D12EF_c	highly similar to F1E22.3 related cluster	GO:0016787, hydrolase activity;	GO:0009056, catabolism; GO:0043170, macromolecule metabolism; GO:0050875, cellular physiological process;	GO:0005622, intracellular;
C31206E03EF_c	aC31206E03EF_c	no_annotation_available
C31206E10EF_c	aC31206E10EF_c	highly similar to Ornithine decarboxylase related cluster
C31206E12EF_c	aC31206E12EF_c	highly similar to Receptor protein kinase-like protein related cluster	GO:0016301, kinase activity;	GO:0043170, macromolecule metabolism; GO:0050875, cellular physiological process;	GO:0016020, membrane;
C31206F01EF_c	aC31206F01EF_c	highly similar to Acaa1-prov protein related cluster	GO:0016740, transferase activity;		GO:0005737, cytoplasm;
C31206F04EF_c	aCL8633Contig1	similar to Putative serine carboxypeptidase II related cluster
C31206F11EF_c	aC31206F11EF_c	highly similar to SsrAB activated gene related cluster
C31206G06EF_c	aC31206G06EF_c	no_annotation_available
C31206G07EF_c	aC31206G07EF_c	similar to Kluyveromyces lactis strain NRRL Y-1140 chromosome D of strain NRRL Y- 1140 of Kluyveromyces lactis related cluster
C31206G08EF_c	aC31206G08EF_c	highly similar to Cluster related to UPI00004DC29E
C31206G09EF_c	aCL8465Contig1	highly similar to CG9577-PA related cluster
C31206G10EF_c	aC31206G10EF_c	no_annotation_available
C31206H04EF_c	aC31206H04EF_c	no_annotation_available
C31206H06EF_c	aC31206H06EF_c	no_annotation_available
C31206H07EF_c	aC31206H07EF_c	highly similar to CG7319-PC, isoform C related cluster
C31206H09EF_c	aC31206H09EF_c	no_annotation_available
C31206H10EF_c	aC31206H10EF_c	no_annotation_available
C31206H12EF_c	aC31206H12EF_c	no_annotation_available
C31207A02EF_c	aCL3541Contig1	highly similar to Unknow protein related cluster
C31207A07EF_c	aCL3541Contig1	highly similar to Unknow protein related cluster
C31207B09EF_c	aC31207B09EF_c	highly similar to S-adenosylmethionine synthetase related cluster	GO:0016740, transferase activity;	GO:0006519, amino acid and derivative metabolism; GO:0009058, biosynthesis;
C31207B11EF_c	aC31207B11EF_c	no_annotation_available
C31207C01EF_c	aCL8314Contig1	highly similar to 40S ribosomal protein S2 related cluster	GO:0005198, structural molecule activity;	GO:0009058, biosynthesis; GO:0043170, macromolecule metabolism; GO:0050875, cellular physiological process;	GO:0005622, intracellular; GO:0005737, cytoplasm;
C31207C03EF_c	aC31207C03EF_c	highly similar to Similar to sp|P36060 Saccharomyces cerevisiae YKL150w MCR1 cytochrome- b5 reductase related cluster			GO:0016020, membrane;
C31207C07EF_c	aC31207C07EF_c	highly similar to Dehydrin related cluster
C31207C09EF_c	aCL8264Contig1	highly similar to 60S ribosomal protein L5 related cluster	GO:0003676, nucleic acid binding; GO:0005198, structural molecule activity;	GO:0009058, biosynthesis; GO:0043170, macromolecule metabolism; GO:0050875, cellular physiological process;	GO:0005622, intracellular; GO:0005737, cytoplasm;
C31207C10EF_c	aC31207C10EF_c	highly similar to ENSANGP00000016223 related cluster
C31207C12EF_c	aC31207C12EF_c	no_annotation_available
C31207D04EF_c	aCL1187Contig2	highly similar to P450 monooxygenase related cluster	GO:0005488, binding; GO:0016491, oxidoreductase activity;	GO:0006118, electron transport;	GO:0008372, cellular component unknown;
C31207D06EF_c	aC31207D06EF_c	highly similar to Clathrin heavy chain 1 related cluster	GO:0005198, structural molecule activity;		GO:0005737, cytoplasm; GO:0016020, membrane;
C31207D07EF_c	aCL6765Contig1	no_annotation_available
C31207D10EF_c	aCL4371Contig1	highly similar to Elongation factor 1 alpha related cluster	GO:0003676, nucleic acid binding; GO:0005515, protein binding; GO:0045182, translation regulator activity;	GO:0009058, biosynthesis; GO:0043170, macromolecule metabolism; GO:0050875, cellular physiological process;	GO:0005634, nucleus; GO:0005737, cytoplasm;
C31207D12EF_c	aCL8599Contig1	highly similar to CspC related cluster
C31207E01EF_c	aC31207E01EF_c	no_annotation_available
C31207E04EF_c	aCL8291Contig1	highly similar to L3 Ribosomal protein related cluster	GO:0005198, structural molecule activity;	GO:0009058, biosynthesis; GO:0043170, macromolecule metabolism; GO:0050875, cellular physiological process;	GO:0005737, cytoplasm;
C31207E07EF_c	aC31207E07EF_c	highly similar to Carboxypeptidase B precursor related cluster
C31207E09EF_c	aCL8312Contig1	highly similar to Translation initiation factor SUI1 related cluster
C31207E10EF_c	aC31207E10EF_c	highly similar to Cell division control protein 48 homolog E related cluster	GO:0005488, binding; GO:0016787, hydrolase activity;
C31207F01EF_c	aC31207F01EF_c	highly similar to Putative O-acetylserine(Thiol)lyase precursor related cluster	GO:0016829, lyase activity;		GO:0005737, cytoplasm;
C31207F03EF_c	aC31207F03EF_c	similar to Similar to GNS1/SUR4 family protein [Schizosaccharomyces pombe] related cluster
C31207F04EF_c	aC31207F04EF_c	no_annotation_available
C31207F06EF_c	aC31207F06EF_c	highly similar to Candida glabrata strain CBS138 chromosome D complete sequence related cluster	GO:0016740, transferase activity;		GO:0005737, cytoplasm;
C31207F07EF_c	aCL8667Contig1	no_annotation_available
C31207F09EF_c	aC31207F09EF_c	no_annotation_available
C31207F11EF_c	aC31207F11EF_c	similar to Ferritin related cluster
C31207F12EF_c	aC31207F12EF_c	no_annotation_available
C31207G01EF_c	aCL8563Contig1	highly similar to Muscle LIM protein 1 related cluster
C31207G02EF_c	aC31207G02EF_c	highly similar to Fatty acid synthase beta subunit, putative related cluster
C31207G03EF_c	aC31207G03EF_c	highly similar to CXC domain protein TSO1 related cluster	GO:0003676, nucleic acid binding; GO:0030528, transcription regulator activity;
C31207G08EF_c	aC31207G08EF_c	no_annotation_available
C31207G10EF_c	aC31207G10EF_c	no_annotation_available
C31207G12EF_c	aC31207G12EF_c	highly similar to Tubulin alpha-13 chain related cluster		GO:0006810, transport; GO:0043170, macromolecule metabolism; GO:0050875, cellular physiological process;
C31207H01EF_c	aC31207H01EF_c	highly similar to At1g10650 protein related cluster
C31207H02EF_c	aC31207H02EF_c	no_annotation_available
C31207H05EF_c	aCL5663Contig1	highly similar to Plasma membrane Ca2+-ATPase related cluster	GO:0005515, protein binding;	GO:0006810, transport; GO:0008152, metabolism;
C31207H06EF_c	aC31207H06EF_c	highly similar to RC169 related cluster
C31207H08EF_c	aC31207H08EF_c	highly similar to ENSANGP00000013716 related cluster	GO:0003676, nucleic acid binding; GO:0004386, helicase activity; GO:0005488, binding; GO:0016787, hydrolase activity;	GO:0000004, biological process unknown;	GO:0008372, cellular component unknown;
C31207H09EF_c	aC31207H09EF_c	highly similar to RE16761p related cluster
C31207H11EF_c	aCL7637Contig1	no_annotation_available
C31207H12EF_c	aC31207H12EF_c	highly similar to 60S acidic ribosomal protein P0-C related cluster	GO:0005198, structural molecule activity;	GO:0009058, biosynthesis; GO:0043170, macromolecule metabolism; GO:0050875, cellular physiological process;	GO:0005622, intracellular; GO:0005737, cytoplasm;
C31208A02EF_c	aC31208A02EF_c	highly similar to Amidotransferase hisH-like protein related cluster
C31208A05EF_c	aC31208A05EF_c	highly similar to U3 small nucleolar ribonucleoprotein protein MPP10, putative related cluster
C31208A06EF_c	aCL7637Contig1	no_annotation_available
C31208A08EF_c	aCL7071Contig1	highly similar to Pathogenesis-related protein 4b related cluster			GO:0016020, membrane;
C31208A10EF_c	aC31208A10EF_c	similar to SAC domain protein 9 related cluster
C31208A11EF_c	aCL3541Contig1	highly similar to Unknow protein related cluster
C31208B01EF_c	aCL804Contig1	highly similar to Putative hydroxyproline-rich glycoprotein DZ-HRGP related cluster
C31208B06EF_c	aC31208B06EF_c	highly similar to Ras-like protein rasG related cluster
C31208C01EF_c	aCL5659Contig1	highly similar to Syntaxin related cluster	GO:0005215, transporter activity;	GO:0006810, transport; GO:0006944, membrane fusion;	GO:0005737, cytoplasm;
C31208C02EF_c	aC31208C02EF_c	similar to Rho GTPase activating protein, putative related cluster
C31208C04EF_c	aCL5486Contig1	highly similar to Actin-1 related cluster	GO:0005198, structural molecule activity;		GO:0005737, cytoplasm;
C31208C05EF_c	aC31208C05EF_c	highly similar to T5E21.9 related cluster	GO:0005554, molecular function unknown;	GO:0000004, biological process unknown;	GO:0005737, cytoplasm;
C31208C06EF_c	aCL8667Contig1	no_annotation_available
C31208C08EF_c	aCL3432Contig1	highly similar to Glutamate dehydrogenase 2 related cluster	GO:0016491, oxidoreductase activity;	GO:0006519, amino acid and derivative metabolism;	GO:0005737, cytoplasm;
C31208C12EF_c	aC31208C12EF_c	no_annotation_available
C31208D03EF_c	aC31208D03EF_c	no_annotation_available
C31208D05EF_c	aCL8389Contig1	highly similar to Mitochondrial phosphate carrier protein related cluster	GO:0005215, transporter activity; GO:0005488, binding;	GO:0006810, transport;	GO:0005737, cytoplasm; GO:0016020, membrane;
C31208D08EF_c	aC31208D08EF_c	highly similar to Ribosomal protein S4 related cluster	GO:0005198, structural molecule activity;	GO:0009058, biosynthesis; GO:0043170, macromolecule metabolism; GO:0050875, cellular physiological process;	GO:0005737, cytoplasm;
C31208D09EF_c	aC31208D09EF_c	highly similar to RIB40 genomic DNA, SC003 related cluster	GO:0016740, transferase activity;		GO:0005737, cytoplasm;
C31208D10EF_c	aC31208D10EF_c	similar to Cluster related to UPI0000588F27; PREDICTED: similar to Ankyrin-1 (Erythrocyte ankyrin)
C31208D11EF_c	aC31208D11EF_c	highly similar to Predicted protein related cluster
C31208D12EF_c	aCL8309Contig1	highly similar to Unknow protein related cluster
C31208E06EF_c	aC31208E06EF_c	highly similar to Expressed protein related cluster			GO:0016020, membrane;
C31208E07EF_c	aC31208E07EF_c	no_annotation_available
C31208E08EF_c	aC31208E08EF_c	highly similar to Activated protein kinase C receptor homolog related cluster	GO:0005488, binding;	GO:0000004, biological process unknown;	GO:0016020, membrane;
C31208E10EF_c	aC31208E10EF_c	highly similar to CG4019-PC, isoform C related cluster
C31208F02EF_c	aC31208F02EF_c	highly similar to Serine/threonine-protein kinase NrkA related cluster	GO:0005488, binding; GO:0016301, kinase activity;	GO:0043170, macromolecule metabolism; GO:0050875, cellular physiological process;	GO:0008372, cellular component unknown;
C31208F04EF_c	aCL8389Contig1	highly similar to Mitochondrial phosphate carrier protein related cluster	GO:0005215, transporter activity; GO:0005488, binding;	GO:0006810, transport;	GO:0005737, cytoplasm; GO:0016020, membrane;
C31208F05EF_c	aC31208F05EF_c	highly similar to GR78_NEUCR 78 kDa GLUCOSE-REGULATED PROTEIN HOMOLOG related cluster	GO:0005488, binding;	GO:0043170, macromolecule metabolism; GO:0050875, cellular physiological process; GO:0050896, response to stimulus;	GO:0005737, cytoplasm;
C31208F06EF_c	aC31208F06EF_c	no_annotation_available
C31208F07EF_c	aC31208F07EF_c	no_annotation_available
C31208F10EF_c	aCL8069Contig1	highly similar to Inosine-5-monophosphate dehydrogenase related cluster
C31208F11EF_c	aCL7833Contig1	highly similar to Preprocathepsin D precursor related cluster	GO:0016787, hydrolase activity;	GO:0008152, metabolism; GO:0043170, macromolecule metabolism; GO:0050875, cellular physiological process;	GO:0016020, membrane;
C31208G01EF_c	aC31208G01EF_c	highly similar to Cytochrome P450 related cluster	GO:0005488, binding; GO:0016491, oxidoreductase activity;	GO:0006118, electron transport;	GO:0016020, membrane;
C31208G05EF_c	aC31208G05EF_c	highly similar to Similarity to transcription regulator related cluster	GO:0030528, transcription regulator activity;	GO:0006139, nucleobase- nucleoside- nucleotide and nucleic acid metabolism; GO:0050789, regulation of biological process;	GO:0005634, nucleus;
C31208G07EF_c	aC31208G07EF_c	similar to Transcription regulator related cluster
C31208G08EF_c	aCL9182Contig1	highly similar to Cluster related to UPI00004DBAAF
C31208G09EF_c	aC31208G09EF_c	highly similar to Nuclear LIM factor interactor-interacting protein related cluster	GO:0005554, molecular function unknown;	GO:0000004, biological process unknown;
C31208G10EF_c	aC31208G10EF_c	no_annotation_available
C31208H06EF_c	aCL6446Contig1	highly similar to Photomorphogenesis repressor protein-like related cluster	GO:0004871, signal transducer activity; GO:0005488, binding; GO:0016301, kinase activity;	GO:0043170, macromolecule metabolism; GO:0050875, cellular physiological process;	GO:0016020, membrane;
C31208H08EF_c	aC31208H08EF_c	no_annotation_available
C31208H10EF_c	aC31208H10EF_c	no_annotation_available
C31208H11EF_c	aC31208H11EF_c	highly similar to Mannitol-1-phosphate dehydrogenase, putative related cluster	GO:0005488, binding; GO:0016491, oxidoreductase activity;	GO:0008219, cell death; GO:0050896, response to stimulus;
C31209A01EF_c	aC31209A01EF_c	no_annotation_available
C31209A03EF_c	aC31209A03EF_c	no_annotation_available
C31209A04EF_c	aC31209A04EF_c	no_annotation_available
C31209A08EF_c	aC31209A08EF_c	highly similar to Sexually induced protein 3 related cluster
C31209A09EF_c	aC31209A09EF_c	no_annotation_available
C31209A11EF_c	aC31209A11EF_c	no_annotation_available
C31209B01EF_c	aC31209B01EF_c	no_annotation_available
C31209B02EF_c	aCL9253Contig1	highly similar to Aldehyde dehydrogenase related cluster	GO:0016491, oxidoreductase activity;	GO:0008152, metabolism;	GO:0005737, cytoplasm;
C31209B03EF_c	aC31209B03EF_c	no_annotation_available
C31209B04EF_c	aC31209B04EF_c	similar to F13M7.12 protein related cluster
C31209B05EF_c	aCL5855Contig1	similar to SJCHGC01669 protein related cluster
C31209B06EF_c	aC31209B06EF_c	no_annotation_available
C31209B11EF_c	aC31209B11EF_c	no_annotation_available
C31209C05EF_c	aCL8252Contig1	highly similar to 40S ribosomal protein S9 related cluster	GO:0005198, structural molecule activity;	GO:0009058, biosynthesis; GO:0043170, macromolecule metabolism; GO:0050875, cellular physiological process;	GO:0005737, cytoplasm;
C31209C10EF_c	aCL7668Contig1	no_annotation_available
C31209C12EF_c	aC31209C12EF_c	similar to Protein At4g21540 related cluster
C31209D02EF_c	aC31209D02EF_c	highly similar to Unknow protein related cluster
C31209D04EF_c	aC31209D04EF_c	similar to Putative pentatricopeptide (PPR) repeat-containing protein related cluster
C31209D08EF_c	aC31209D08EF_c	no_annotation_available
C31209D11EF_c	aCL4371Contig1	highly similar to Elongation factor 1 alpha related cluster	GO:0003676, nucleic acid binding; GO:0005515, protein binding; GO:0045182, translation regulator activity;	GO:0009058, biosynthesis; GO:0043170, macromolecule metabolism; GO:0050875, cellular physiological process;	GO:0005634, nucleus; GO:0005737, cytoplasm;
C31209D12EF_c	aC31209D12EF_c	no_annotation_available
C31209E01EF_c	aCL4872Contig1	highly similar to Elongation factor 1 alpha related cluster	GO:0003676, nucleic acid binding; GO:0005515, protein binding; GO:0045182, translation regulator activity;	GO:0009058, biosynthesis; GO:0043170, macromolecule metabolism; GO:0050875, cellular physiological process;
C31209E02EF_c	aCL9182Contig1	highly similar to Cluster related to UPI00004DBAAF
C31209E04EF_c	aC31209E04EF_c	no_annotation_available
C31209E05EF_c	aC31209E05EF_c	highly similar to Cullin-1 related cluster		GO:0050875, cellular physiological process;
C31209E12EF_c	aC31209E12EF_c	highly similar to Hydroxymethylglutaryl-coa lyase related cluster	GO:0003824, catalytic activity; GO:0016829, lyase activity;	GO:0006519, amino acid and derivative metabolism;	GO:0005737, cytoplasm;
C31209F01EF_c	aCL5855Contig1	similar to SJCHGC01669 protein related cluster
C31209F04EF_c	aC31209F04EF_c	highly similar to T13M11.2 protein related cluster	GO:0005554, molecular function unknown;		GO:0016020, membrane;
C31209F10EF_c	aC31209F10EF_c	highly similar to ACL144Cp related cluster	GO:0003676, nucleic acid binding;	GO:0000004, biological process unknown;	GO:0005634, nucleus; GO:0008372, cellular component unknown;
C31209F11EF_c	aC31209F11EF_c	no_annotation_available
C31209G02EF_c	aC31209G02EF_c	no_annotation_available
C31209G06EF_c	aC31209G06EF_c	similar to Serine/threonine protein kinase, putative related cluster
C31209G10EF_c	aCL3356Contig1	highly similar to Non-cell-autonomous protein pathway2 related cluster	GO:0016853, isomerase activity;	GO:0043170, macromolecule metabolism; GO:0050875, cellular physiological process;	GO:0016020, membrane;
C31209G11EF_c	aC31209G11EF_c	no_annotation_available
C31209H01EF_c	aC31209H01EF_c	highly similar to Putative senescence-associated protein related cluster
C31209H02EF_c	aC31209H02EF_c	highly similar to F1B16.12 protein related cluster	GO:0003676, nucleic acid binding;	GO:0000004, biological process unknown;	GO:0005737, cytoplasm;
C31209H05EF_c	aC31209H05EF_c	no_annotation_available
C31209H09EF_c	aCL8165Contig1	highly similar to Elongation factor P related cluster	GO:0003676, nucleic acid binding; GO:0045182, translation regulator activity;	GO:0009058, biosynthesis; GO:0043170, macromolecule metabolism; GO:0050875, cellular physiological process;	GO:0005737, cytoplasm;
C31301A12EF_c	aC31301A12EF_c	highly similar to Putative auxin response factor 10 related cluster
C31301B02EF_c	aC31301B02EF_c	no_annotation_available
C31301B05EF_c	aCL9265Contig1	highly similar to Disulfide-isomerase-like protein related cluster	GO:0005489, electron transporter activity; GO:0016491, oxidoreductase activity; GO:0016853, isomerase activity;	GO:0006118, electron transport;	GO:0016020, membrane;
C31301B09EF_c	aCL6245Contig1	highly similar to Arabidopsis thaliana genomic DNA, chromosome 5, P1 clone:MXI10 related cluster
C31301C02EF_c	aC31301C02EF_c	similar to Putative cell division protein FtsH3 related cluster
C31301D02EF_c	aC31301D02EF_c	similar to GASA-like protein related cluster		GO:0050896, response to stimulus;	GO:0016020, membrane;
C31301D11EF_c	aC31301D11EF_c	no_annotation_available
C31301E01EF_c	aCL4215Contig1	highly similar to At4g33690 related cluster	GO:0005554, molecular function unknown;	GO:0000004, biological process unknown;	GO:0008372, cellular component unknown;
C31301H10EF_c	aCL6532Contig1	highly similar to Casein kinase I-like related cluster	GO:0016301, kinase activity;	GO:0043170, macromolecule metabolism; GO:0050875, cellular physiological process;
C31301H12EF_c	aCL3Contig13	highly similar to Lipid-transfer protein related cluster	GO:0005488, binding;
C31302A02EF_c	aC31302A02EF_c	highly similar to F27F5.25 related cluster	GO:0005554, molecular function unknown;	GO:0000004, biological process unknown;	GO:0008372, cellular component unknown;
C31302A11EF_c	aC31302A11EF_c	no_annotation_available
C31302B12EF_c	aC31302B12EF_c	no_annotation_available
C31302C08EF_c	aCL9299Contig1	highly similar to Putative non-phototropic hypocotyl; 25081-26618 related cluster	GO:0004871, signal transducer activity;	GO:0050896, response to stimulus;	GO:0008372, cellular component unknown;
C31302C09EF_c	aC31302C09EF_c	highly similar to Acetyl-CoA synthetase, putative; 45051-31547 related cluster	GO:0003824, catalytic activity; GO:0016874, ligase activity;	GO:0008152, metabolism;
C31302F05EF_c	aCL3726Contig1	highly similar to G2484-1 protein related cluster	GO:0003676, nucleic acid binding;
C31302G11EF_c	aC31302G11EF_c	highly similar to Protein At3g48290 related cluster	GO:0005488, binding; GO:0016491, oxidoreductase activity;	GO:0006118, electron transport;	GO:0016020, membrane;
C31302H02EF_c	aC31302H02EF_c	no_annotation_available
C31302H08EF_c	aC31302H08EF_c	similar to | Symbol: None | expressed protein | chr5:23691244-23692462 FORWARD | Aliases: None
C31303A09EF_c	aC31303A09EF_c	similar to Putative wall-associated kinase 2 related cluster
C31303A12EF_c	aC31303A12EF_c	highly similar to F18B13.15 protein related cluster			GO:0005737, cytoplasm;
C31303B01EF_c	aCL9299Contig1	highly similar to Putative non-phototropic hypocotyl; 25081-26618 related cluster	GO:0004871, signal transducer activity;	GO:0050896, response to stimulus;	GO:0008372, cellular component unknown;
C31303C08EF_c	aCL10Contig6	highly similar to Chitinase precursor related cluster	GO:0016787, hydrolase activity;		GO:0016020, membrane;
C31303D02EF_c	aC31303D02EF_c	no_annotation_available
C31303D05EF_c	aCL511Contig2	highly similar to Putative zinc finger protein related cluster	GO:0003676, nucleic acid binding; GO:0005488, binding;	GO:0000004, biological process unknown;	GO:0008372, cellular component unknown;
C31303E06EF_c	aC31303E06EF_c	no_annotation_available
C31303G10EF_c	aC31303G10EF_c	highly similar to At1g44770 related cluster	GO:0005554, molecular function unknown;	GO:0000004, biological process unknown;	GO:0008372, cellular component unknown;
C31303H06EF_c	aCL7509Contig1	highly similar to Putative vacuolar-type H+-translocating inorganic pyrophosphatase related cluster		GO:0006810, transport;
C31304A05EF_c	aCL2560Contig1	similar to T19F11.9 protein related cluster
C31304C02EF_c	aCL9087Contig1	highly similar to Zinc finger protein related cluster	GO:0003676, nucleic acid binding;	GO:0000004, biological process unknown;	GO:0005737, cytoplasm;
C31304C11EF_c	aC31304C11EF_c	no_annotation_available
C31304D05EF_c	aC31304D05EF_c	similar to Mitochondrial 60S ribosomal protein L5 related cluster
C31304D12EF_c	aC31304D12EF_c	similar to F18K10.4 protein related cluster	GO:0003676, nucleic acid binding; GO:0005488, binding; GO:0030528, transcription regulator activity;	GO:0006139, nucleobase- nucleoside- nucleotide and nucleic acid metabolism; GO:0050789, regulation of biological process;	GO:0005634, nucleus; GO:0005737, cytoplasm;
C31304E02EF_c	aC31304E02EF_c	similar to Yippee-like protein related cluster
C31304E05EF_c	aCL7342Contig1	highly similar to Syntaxin 132 related cluster	GO:0005215, transporter activity;	GO:0006810, transport; GO:0006944, membrane fusion;	GO:0016020, membrane;
C31304E06EF_c	aC31304E06EF_c	similar to Protein phosphatase 2C, putative related cluster
C31304F01EF_c	aC31304F01EF_c	highly similar to Similarity to endo-1 related cluster	GO:0016787, hydrolase activity;		GO:0005634, nucleus; GO:0005737, cytoplasm;
C31304F07EF_c	aC31304F07EF_c	similar to Ribosomal protein S12 related cluster
C31304G09EF_c	aC31304G09EF_c	highly similar to CLP protease regulatory subunit CLPX-like related cluster	GO:0005488, binding; GO:0005515, protein binding; GO:0016787, hydrolase activity;	GO:0006810, transport;	GO:0005737, cytoplasm;
C31305A06EF_c	aC31305A06EF_c	highly similar to Non-cell-autonomous protein pathway2 related cluster	GO:0016853, isomerase activity;	GO:0043170, macromolecule metabolism; GO:0050875, cellular physiological process;	GO:0016020, membrane;
C31305A07EF_c	aC31305A07EF_c	similar to Trichohyalin like protein related cluster
C31305B04EF_c	aC31305B04EF_c	similar to F5O11.4 related cluster
C31305B08EF_c	aCL6964Contig1	highly similar to Putative MYB transcription factor related cluster	GO:0003676, nucleic acid binding; GO:0030528, transcription regulator activity;	GO:0006139, nucleobase- nucleoside- nucleotide and nucleic acid metabolism; GO:0050789, regulation of biological process;	GO:0005634, nucleus;
C31305C04EF_c	aC31305C04EF_c	similar to Putative histone deacetylase related cluster
C31305E08EF_c	aCL2320Contig1	highly similar to Ethylene-responsive transcription factor 13 related cluster
C31305G01EF_c	aCL3Contig15	highly similar to Auxin-repressed protein-like protein ARP1 related cluster	GO:0005554, molecular function unknown;	GO:0007582, physiological process;	GO:0008372, cellular component unknown;
C31305G02EF_c	aC31305G02EF_c	no_annotation_available
C31401A01EF_c	aC31401A01EF_c	no_annotation_available
C31401A03EF_c	aCL5802Contig1	highly similar to Proteasome subunit alpha type 2-A related cluster	GO:0016787, hydrolase activity;	GO:0009056, catabolism; GO:0043170, macromolecule metabolism; GO:0050875, cellular physiological process;	GO:0005622, intracellular;
C31401C05EF_c	aCL209Contig3	highly similar to Putative serine carboxypeptidase related cluster		GO:0043170, macromolecule metabolism; GO:0050875, cellular physiological process;	GO:0005737, cytoplasm;
C31401D01EF_c	aCL4408Contig1	highly similar to Arabidopsis thaliana genomic DNA, chromosome 3, P1 clone: MOE17 related cluster	GO:0003676, nucleic acid binding;	GO:0000004, biological process unknown;	GO:0005737, cytoplasm;
C31401D04EF_c	aCL1219Contig2	highly similar to 26S protease regulatory subunit 7 related cluster	GO:0016787, hydrolase activity;	GO:0009056, catabolism; GO:0043170, macromolecule metabolism; GO:0050875, cellular physiological process;	GO:0005622, intracellular; GO:0005634, nucleus;
C31401H11EF_c	aC31401H11EF_c	highly similar to P-type ATPase related cluster	GO:0005386, carrier activity; GO:0015075, ion transporter activity; GO:0016787, hydrolase activity;
C31402A03EF_c	aCL2398Contig2	highly similar to 60S ribosomal protein L37a related cluster	GO:0005198, structural molecule activity;	GO:0009058, biosynthesis; GO:0043170, macromolecule metabolism; GO:0050875, cellular physiological process;	GO:0005622, intracellular; GO:0005737, cytoplasm;
C31402B11EF_c	aC31402B11EF_c	no_annotation_available
C31402D12EF_c	aC31402D12EF_c	highly similar to Protein kinase domain, putative related cluster			GO:0005737, cytoplasm;
C31402E03EF_c	aC31402E03EF_c	highly similar to Cluster related to UPI0000583DFC; PREDICTED: similar to putative protein of eukaryotic origin (1G493)	GO:0005554, molecular function unknown;		GO:0005737, cytoplasm;
C31402E08EF_c	aCL5276Contig1	highly similar to Nodulin MtN21-like protein related cluster		GO:0000004, biological process unknown;	GO:0016020, membrane;
C31402F04EF_c	aC31402F04EF_c	highly similar to F14N23.27 related cluster	GO:0005554, molecular function unknown;	GO:0000004, biological process unknown;	GO:0016020, membrane;
C31402F08EF_c	aCL65Contig3	highly similar to Glutamate decarboxylase, putative related cluster	GO:0005515, protein binding;	GO:0006519, amino acid and derivative metabolism;	GO:0008372, cellular component unknown;
C31402G01EF_c	aC31402G01EF_c	similar to Putative HLH DNA-binding protein related cluster
C31402H08EF_c	aC31402H08EF_c	highly similar to LOB domain protein 39 related cluster	GO:0005554, molecular function unknown;	GO:0000004, biological process unknown;	GO:0008372, cellular component unknown;
C31402H09EF_c	aC31402H09EF_c	highly similar to Arabidopsis thaliana genomic DNA, chromosome 5, P1 clone:MBL20 related cluster
C31403A03EF_c	aCL6118Contig1	highly similar to AT3g13050/MGH6_16 related cluster	GO:0005215, transporter activity; GO:0005386, carrier activity;	GO:0006810, transport;	GO:0016020, membrane;
C31403D05EF_c	aC31403D05EF_c	highly similar to Trehalose-6-phosphate synthase related cluster	GO:0016787, hydrolase activity;	GO:0009058, biosynthesis; GO:0043170, macromolecule metabolism; GO:0050875, cellular physiological process;	GO:0005737, cytoplasm;
C31403D07EF_c	aCL8047Contig1	highly similar to Putative beta-1,3-galactosyltransferase related cluster	GO:0016740, transferase activity;	GO:0009058, biosynthesis; GO:0043170, macromolecule metabolism; GO:0050875, cellular physiological process;	GO:0016020, membrane;
C31403D10EF_c	aCL855Contig1	highly similar to Ser/Thr specific protein phosphatase 2A B regulatory subunit beta isoform related cluster	GO:0005488, binding;
C31403D12EF_c	aCL5439Contig1	highly similar to ATPase 4, plasma membrane-type related cluster	GO:0016787, hydrolase activity;	GO:0006810, transport; GO:0008152, metabolism;	GO:0016020, membrane;
C31403E03EF_c	aC31403E03EF_c	similar to Phosphoinositide 3-kinase related cluster
C31403E11EF_c	aC31403E11EF_c	highly similar to F5D14.23 protein related cluster	GO:0005215, transporter activity;	GO:0006810, transport;	GO:0016020, membrane;
C31403F03EF_c	aC31403F03EF_c	highly similar to Ripening regulated protein DDTFR18 related cluster	GO:0005215, transporter activity; GO:0005386, carrier activity;	GO:0006810, transport; GO:0007275, development; GO:0050896, response to stimulus;	GO:0016020, membrane;
C31404B08EF_c	aCL7941Contig1	no_annotation_available
C31404B12EF_c	aC31404B12EF_c	highly similar to Protein At2g14560 related cluster	GO:0005554, molecular function unknown;	GO:0000004, biological process unknown;	GO:0008372, cellular component unknown;
C31404C01EF_c	aC31404C01EF_c	highly similar to F27J15.20 related cluster	GO:0003676, nucleic acid binding; GO:0030528, transcription regulator activity;		GO:0005634, nucleus;
C31404C02EF_c	aC31404C02EF_c	highly similar to F2H15.6 protein related cluster	GO:0005554, molecular function unknown;	GO:0000004, biological process unknown;	GO:0005737, cytoplasm;
C31404D07EF_c	aC31404D07EF_c	highly similar to Type A response regulator 4 related cluster	GO:0030528, transcription regulator activity;	GO:0007154, cell communication; GO:0050875, cellular physiological process; GO:0050896, response to stimulus;
C31404H09EF_c	aCL9258Contig1	highly similar to Leucine zipper factor-like related cluster			GO:0008372, cellular component unknown;
C31404H12EF_c	aC31404H12EF_c	similar to Arabidopsis thaliana genomic DNA, chromosome 5, P1 clone:MBK5 related cluster
C31405A07EF_c	aC31405A07EF_c	no_annotation_available
C31405A11EF_c	aC31405A11EF_c	no_annotation_available
C31405C02EF_c	aC31405C02EF_c	similar to Transmembrane domain, a coiled coil-4 domain, of eukaryotic origin (91.3 kD)-like protein related cluster	GO:0005554, molecular function unknown;	GO:0000004, biological process unknown;	GO:0008372, cellular component unknown;
C31405E04EF_c	aCL393Contig1	highly similar to AT5g53140/MFH8_8 related cluster	GO:0003824, catalytic activity; GO:0016787, hydrolase activity;	GO:0043170, macromolecule metabolism; GO:0050875, cellular physiological process;	GO:0005737, cytoplasm; GO:0005941, unlocalized protein complex;
C31405E07EF_c	aC31405E07EF_c	similar to AT4g38500/F20M13_60 related cluster
C31405E08EF_c	aCL7509Contig1	highly similar to Putative vacuolar-type H+-translocating inorganic pyrophosphatase related cluster		GO:0006810, transport;
C31405E11EF_c	aCL8880Contig1	highly similar to MLP3.9 protein related cluster	GO:0005554, molecular function unknown;	GO:0000004, biological process unknown;	GO:0008372, cellular component unknown;
C31405F09EF_c	aCL8612Contig1	no_annotation_available
C31405G04EF_c	aCL8047Contig1	highly similar to Putative beta-1,3-galactosyltransferase related cluster	GO:0016740, transferase activity;	GO:0009058, biosynthesis; GO:0043170, macromolecule metabolism; GO:0050875, cellular physiological process;	GO:0016020, membrane;
C31405G10EF_c	aCL2192Contig1	highly similar to At1g78870/F9K20_8 related cluster	GO:0003824, catalytic activity;	GO:0043170, macromolecule metabolism; GO:0050875, cellular physiological process;	GO:0008372, cellular component unknown;
C31405G12EF_c	aCL7779Contig1	highly similar to Putative WD repeat domain 5B related cluster	GO:0005488, binding;		GO:0016020, membrane;
C31405H11EF_c	aC31405H11EF_c	highly similar to SIR2-family protein related cluster	GO:0003676, nucleic acid binding;	GO:0006139, nucleobase- nucleoside- nucleotide and nucleic acid metabolism; GO:0007275, development; GO:0043170, macromolecule metabolism; GO:0050789, regulation of biological process;	GO:0005634, nucleus; GO:0005737, cytoplasm;
C31501A04EF_c	aC31501A04EF_c	highly similar to F10O3.12 protein related cluster		GO:0007154, cell communication;	GO:0005737, cytoplasm;
C31501B04EF_c	aCL8656Contig1	highly similar to | Symbol: None | expressed protein | chr5:4071922-4074622 REVERSE | Aliases: T24H18.70, T24H18_70	GO:0005554, molecular function unknown;	GO:0000004, biological process unknown;	GO:0005737, cytoplasm;
C31501B10EF_c	aC31501B10EF_c	highly similar to Putative trehalose-6-phosphate synthase related cluster	GO:0016740, transferase activity;		GO:0005737, cytoplasm;
C31501B12EF_c	aCL1059Contig1	highly similar to Ncln-prov protein related cluster			GO:0016020, membrane;
C31501C11EF_c	aCL3763Contig2	similar to T19K24.3 protein related cluster
C31501D11EF_c	aC31501D11EF_c	no_annotation_available
C31501E03EF_c	aCL8489Contig1	highly similar to Expressed protein related cluster	GO:0005554, molecular function unknown;	GO:0000004, biological process unknown;	GO:0008372, cellular component unknown;
C31501E09EF_c	aC31501E09EF_c	highly similar to RelA-SpoT like protein RSH1 related cluster	GO:0003824, catalytic activity; GO:0005488, binding;	GO:0006139, nucleobase- nucleoside- nucleotide and nucleic acid metabolism;	GO:0005737, cytoplasm;
C31501F01EF_c	aCL6883Contig1	highly similar to Rac GTPase activating protein 1 related cluster	GO:0030234, enzyme regulator activity;	GO:0000004, biological process unknown;	GO:0005737, cytoplasm;
C31501F04EF_c	aC31501F04EF_c	highly similar to F9H16.4 protein related cluster
C31501F05EF_c	aCL6761Contig1	highly similar to Chloride channel protein CLC-e related cluster	GO:0015075, ion transporter activity; GO:0015267, channel or pore class transporter activity;	GO:0006810, transport;	GO:0005737, cytoplasm; GO:0016020, membrane;
C31501F07EF_c	aC31501F07EF_c	similar to BZIP family transcription factor related cluster
C31501F09EF_c	aCL6761Contig1	highly similar to Chloride channel protein CLC-e related cluster	GO:0015075, ion transporter activity; GO:0015267, channel or pore class transporter activity;	GO:0006810, transport;	GO:0005737, cytoplasm; GO:0016020, membrane;
C31501G08EF_c	aCL3083Contig1	highly similar to CoA-thioester hydrolase CHY1 related cluster	GO:0016787, hydrolase activity;	GO:0006519, amino acid and derivative metabolism; GO:0008152, metabolism; GO:0009056, catabolism; GO:0050875, cellular physiological process; GO:0050896, response to stimulus;
C31501H02EF_c	aC31501H02EF_c	highly similar to Transmembrane domain, a coiled coil-4 domain, of eukaryotic origin (91.3 kD)-like protein related cluster	GO:0005554, molecular function unknown;	GO:0000004, biological process unknown;	GO:0008372, cellular component unknown;
C31502A12EF_c	aC31502A12EF_c	no_annotation_available
C31502B04EF_c	aC31502B04EF_c	highly similar to AT4g27940/T13J8_50 related cluster	GO:0005215, transporter activity; GO:0005488, binding;	GO:0006810, transport;	GO:0005737, cytoplasm; GO:0016020, membrane;
C31502B08EF_c	aC31502B08EF_c	highly similar to Calcium-transporting ATPase 2, plasma membrane-type (EC 3.6.3.8) (Ca(2+)-ATPase isoform 2) related cluster	GO:0005515, protein binding;
C31502C03EF_c	aCL6361Contig1	highly similar to At1g06620 related cluster	GO:0005386, carrier activity; GO:0005488, binding; GO:0015075, ion transporter activity; GO:0016491, oxidoreductase activity; GO:0016787, hydrolase activity;	GO:0006139, nucleobase- nucleoside- nucleotide and nucleic acid metabolism; GO:0006810, transport; GO:0009058, biosynthesis;	GO:0016020, membrane;
C31502D02EF_c	aC31502D02EF_c	highly similar to Cysteine protease related cluster	GO:0016787, hydrolase activity;	GO:0043170, macromolecule metabolism; GO:0050875, cellular physiological process;
C31502D05EF_c	aC31502D05EF_c	highly similar to Expressed protein related cluster	GO:0005215, transporter activity;		GO:0016020, membrane;
C31502D11EF_c	aC31502D11EF_c	no_annotation_available
C31502E01EF_c	aC31502E01EF_c	highly similar to Putative tripeptidyl peptidase II related cluster	GO:0016787, hydrolase activity;
C31502E03EF_c	aCL775Contig1	highly similar to Putative WRKY transcription factor 30 related cluster	GO:0003676, nucleic acid binding; GO:0030528, transcription regulator activity;	GO:0006139, nucleobase- nucleoside- nucleotide and nucleic acid metabolism; GO:0050789, regulation of biological process;	GO:0008372, cellular component unknown;
C31502F08EF_c	aC31502F08EF_c	no_annotation_available
C31502G02EF_c	aC31502G02EF_c	highly similar to Arabidopsis thaliana genomic DNA, chromosome 5, TAC clone:K15C23 related cluster	GO:0005554, molecular function unknown;	GO:0000004, biological process unknown;	GO:0005737, cytoplasm;
C31502H06EF_c	aC31502H06EF_c	highly similar to Glutathione S-transferase related cluster	GO:0016740, transferase activity;		GO:0005737, cytoplasm;
C31502H09EF_c	aC31502H09EF_c	highly similar to SRG1 protein related cluster	GO:0016491, oxidoreductase activity;	GO:0006519, amino acid and derivative metabolism; GO:0009058, biosynthesis;
C31502H10EF_c	aCL2982Contig2	no_annotation_available
C31503A09EF_c	aCL8485Contig1	highly similar to GTP-binding protein typA related cluster	GO:0003676, nucleic acid binding; GO:0005488, binding; GO:0045182, translation regulator activity;	GO:0009058, biosynthesis; GO:0043170, macromolecule metabolism; GO:0050875, cellular physiological process;	GO:0005737, cytoplasm;
C31503B02EF_c	aCL8020Contig1	no_annotation_available
C31503B09EF_c	aCL3794Contig1	highly similar to Similarity to AAA-type ATPase related cluster	GO:0005488, binding; GO:0016787, hydrolase activity;
C31503D02EF_c	aCL8609Contig1	highly similar to Putative receptor kinase related cluster	GO:0005488, binding; GO:0016301, kinase activity;	GO:0043170, macromolecule metabolism; GO:0050875, cellular physiological process;	GO:0016020, membrane;
C31503D06EF_c	aC31503D06EF_c	highly similar to F19K19.4 protein related cluster	GO:0005488, binding; GO:0016301, kinase activity;	GO:0043170, macromolecule metabolism; GO:0050875, cellular physiological process;	GO:0008372, cellular component unknown;
C31503D12EF_c	aCL387Contig1	highly similar to PDR6 ABC transporter related cluster	GO:0005215, transporter activity; GO:0016787, hydrolase activity;		GO:0005737, cytoplasm;
C31503E02EF_c	aCL8446Contig1	highly similar to Putative DNA helicase related cluster	GO:0003676, nucleic acid binding; GO:0004386, helicase activity; GO:0005488, binding; GO:0016787, hydrolase activity;	GO:0000004, biological process unknown;	GO:0005737, cytoplasm;
C31503E06EF_c	aCL1903Contig2	highly similar to Putative auxin-regulated protein related cluster	GO:0005554, molecular function unknown;	GO:0050896, response to stimulus;	GO:0005737, cytoplasm;
C31503E08EF_c	aCL6365Contig1	highly similar to Cytochrome P450 related cluster	GO:0005488, binding; GO:0016491, oxidoreductase activity;	GO:0006118, electron transport;	GO:0016020, membrane;
C31503F10EF_c	aCL493Contig2	similar to Nascent polypeptide-associated complex alpha subunit-like protein 1 related cluster
C31503G01EF_c	aCL7716Contig1	similar to OSJNBa0010D21.1 protein related cluster
C31503G03EF_c	aCL8593Contig1	highly similar to Sorbitol related enzyme related cluster	GO:0005488, binding; GO:0016491, oxidoreductase activity;
C31503G07EF_c	aCL9093Contig1	no_annotation_available
C31503G09EF_c	aCL8065Contig1	similar to Putative S-receptor kinase homolog 2 related cluster
C31503G11EF_c	aCL9146Contig1	similar to Disease resistance protein, putative; 6346-10057 related cluster
C31503G12EF_c	aCL5808Contig1	highly similar to Predicted protein related cluster	GO:0003676, nucleic acid binding; GO:0005488, binding; GO:0005515, protein binding;	GO:0006139, nucleobase- nucleoside- nucleotide and nucleic acid metabolism; GO:0050789, regulation of biological process;	GO:0005634, nucleus;
C31503H01EF_c	aC31503H01EF_c	highly similar to F25A4.28 protein related cluster	GO:0003676, nucleic acid binding; GO:0005488, binding;	GO:0006139, nucleobase- nucleoside- nucleotide and nucleic acid metabolism; GO:0043170, macromolecule metabolism; GO:0050896, response to stimulus;	GO:0005737, cytoplasm;
C31503H07EF_c	aCL8299Contig1	highly similar to Cluster related to UPI00001971BA; YUP8H12R.30 protein	GO:0005554, molecular function unknown;	GO:0000004, biological process unknown;	GO:0005737, cytoplasm;
C31503H12EF_c	aC31503H12EF_c	highly similar to Selenium-binding protein-like related cluster			GO:0005737, cytoplasm;
C31504A05EF_c	aC31504A05EF_c	similar to | Symbol: None | zinc finger (CCCH-type) family protein, contains Pfam domain, PF00642: Zinc finger C-x8-C-x5-C-x3-H type (and similar) | chr1:7557251-7560272 REVERSE | Aliases: F24J8.21, F24J8_21
C31504A08EF_c	aC31504A08EF_c	no_annotation_available
C31504B01EF_c	aCL3297Contig1	highly similar to BZIP transcriptional repressor ROM1 related cluster	GO:0003676, nucleic acid binding; GO:0030528, transcription regulator activity;	GO:0006139, nucleobase- nucleoside- nucleotide and nucleic acid metabolism; GO:0050789, regulation of biological process;
C31504B02EF_c	aC31504B02EF_c	highly similar to Emb|CAB72194.1 related cluster			GO:0005737, cytoplasm;
C31504B08EF_c	aCL6Contig15	similar to COR15 related cluster
C31504B09EF_c	aCL5052Contig1	highly similar to T2L5.1 protein related cluster	GO:0016491, oxidoreductase activity;	GO:0006519, amino acid and derivative metabolism; GO:0009058, biosynthesis;	GO:0005737, cytoplasm;
C31504D03EF_c	aC31504D03EF_c	highly similar to Putative calmodulin-binding protein related cluster	GO:0005515, protein binding;
C31504D07EF_c	aC31504D07EF_c	highly similar to 4-coumarate-CoA ligase-like related cluster	GO:0016874, ligase activity;	GO:0008152, metabolism;	GO:0005737, cytoplasm;
C31504D08EF_c	aCL3184Contig1	highly similar to Cell division control protein 48 homolog E related cluster	GO:0005488, binding; GO:0016787, hydrolase activity;
C31504E02EF_c	aCL5Contig20	highly similar to Glycine-rich protein related cluster
C31504E08EF_c	aC31504E08EF_c	highly similar to Gastric cancer-related protein GCYS-20 related cluster
C31504E11EF_c	aCL3794Contig1	highly similar to Similarity to AAA-type ATPase related cluster	GO:0005488, binding; GO:0016787, hydrolase activity;
C31504F06EF_c	aC31504F06EF_c	highly similar to T32N4.9 protein related cluster	GO:0016301, kinase activity;	GO:0043170, macromolecule metabolism; GO:0050875, cellular physiological process;	GO:0016020, membrane;
C31504F08EF_c	aC31504F08EF_c	similar to T16E15.7 protein related cluster
C31504F09EF_c	aCL1690Contig1	highly similar to Clathrin heavy chain, putative; 28833-19741 related cluster	GO:0005198, structural molecule activity;		GO:0005737, cytoplasm; GO:0016020, membrane;
C31504H06EF_c	aCL30Contig5	highly similar to Isoflavone reductase homolog 2 related cluster		GO:0008152, metabolism; GO:0050875, cellular physiological process; GO:0050896, response to stimulus;	GO:0008372, cellular component unknown;
C31504H09EF_c	aCL6780Contig1	highly similar to Plastid alpha-amylase related cluster
C31504H10EF_c	aC31504H10EF_c	highly similar to Putative allantoinase related cluster
C31505A09EF_c	aCL8485Contig1	highly similar to GTP-binding protein typA related cluster	GO:0003676, nucleic acid binding; GO:0005488, binding; GO:0045182, translation regulator activity;	GO:0009058, biosynthesis; GO:0043170, macromolecule metabolism; GO:0050875, cellular physiological process;	GO:0005737, cytoplasm;
C31505B02EF_c	aCL8020Contig1	no_annotation_available
C31505B09EF_c	aCL3794Contig1	highly similar to Similarity to AAA-type ATPase related cluster	GO:0005488, binding; GO:0016787, hydrolase activity;
C31505D02EF_c	aCL8609Contig1	highly similar to Putative receptor kinase related cluster	GO:0005488, binding; GO:0016301, kinase activity;	GO:0043170, macromolecule metabolism; GO:0050875, cellular physiological process;	GO:0016020, membrane;
C31505D12EF_c	aCL387Contig1	highly similar to PDR6 ABC transporter related cluster	GO:0005215, transporter activity; GO:0016787, hydrolase activity;		GO:0005737, cytoplasm;
C31505E02EF_c	aCL8446Contig1	highly similar to Putative DNA helicase related cluster	GO:0003676, nucleic acid binding; GO:0004386, helicase activity; GO:0005488, binding; GO:0016787, hydrolase activity;	GO:0000004, biological process unknown;	GO:0005737, cytoplasm;
C31505E06EF_c	aCL1903Contig2	highly similar to Putative auxin-regulated protein related cluster	GO:0005554, molecular function unknown;	GO:0050896, response to stimulus;	GO:0005737, cytoplasm;
C31505E08EF_c	aCL6365Contig1	highly similar to Cytochrome P450 related cluster	GO:0005488, binding; GO:0016491, oxidoreductase activity;	GO:0006118, electron transport;	GO:0016020, membrane;
C31505F10EF_c	aCL493Contig2	similar to Nascent polypeptide-associated complex alpha subunit-like protein 1 related cluster
C31505G01EF_c	aCL7716Contig1	similar to OSJNBa0010D21.1 protein related cluster
C31505G03EF_c	aCL8593Contig1	highly similar to Sorbitol related enzyme related cluster	GO:0005488, binding; GO:0016491, oxidoreductase activity;
C31505G07EF_c	aCL9093Contig1	no_annotation_available
C31505G09EF_c	aCL8065Contig1	similar to Putative S-receptor kinase homolog 2 related cluster
C31505G11EF_c	aCL9146Contig1	similar to Disease resistance protein, putative; 6346-10057 related cluster
C31505G12EF_c	aCL5808Contig1	highly similar to Predicted protein related cluster	GO:0003676, nucleic acid binding; GO:0005488, binding; GO:0005515, protein binding;	GO:0006139, nucleobase- nucleoside- nucleotide and nucleic acid metabolism; GO:0050789, regulation of biological process;	GO:0005634, nucleus;
C31505H07EF_c	aCL8299Contig1	highly similar to Cluster related to UPI00001971BA; YUP8H12R.30 protein	GO:0005554, molecular function unknown;	GO:0000004, biological process unknown;	GO:0005737, cytoplasm;
C31601A07EF_c	aC31601A07EF_c	highly similar to Secreted glycoprotein 3 related cluster	GO:0016301, kinase activity;	GO:0043170, macromolecule metabolism; GO:0050875, cellular physiological process;	GO:0016020, membrane;
C31601C03EF_c	aCL3Contig13	highly similar to Lipid-transfer protein related cluster	GO:0005488, binding;
C31601D02EF_c	aCL6278Contig1	highly similar to Emb|CAB72194.1 related cluster			GO:0005737, cytoplasm;
C31601D04EF_c	aC31601D04EF_c	no_annotation_available
C31601F08EF_c	aC31601F08EF_c	highly similar to Cluster related to UPI00000A9651; P0487E11.18	GO:0030528, transcription regulator activity;	GO:0006139, nucleobase- nucleoside- nucleotide and nucleic acid metabolism;	GO:0005634, nucleus; GO:0005737, cytoplasm;
C31601G01EF_c	aC31601G01EF_c	highly similar to Double WRKY type transfactor related cluster	GO:0003676, nucleic acid binding; GO:0030528, transcription regulator activity;	GO:0006139, nucleobase- nucleoside- nucleotide and nucleic acid metabolism; GO:0050789, regulation of biological process;	GO:0005737, cytoplasm;
C31601G08EF_c	aCL910Contig1	highly similar to 40S ribosomal protein S4 related cluster	GO:0005198, structural molecule activity;	GO:0009058, biosynthesis; GO:0043170, macromolecule metabolism; GO:0050875, cellular physiological process;	GO:0005737, cytoplasm;
C31601H02EF_c	aCL5052Contig1	highly similar to T2L5.1 protein related cluster	GO:0016491, oxidoreductase activity;	GO:0006519, amino acid and derivative metabolism; GO:0009058, biosynthesis;	GO:0005737, cytoplasm;
C31602A12EF_c	aC31602A12EF_c	similar to 60S ribosomal protein L34 related cluster
C31602B01EF_c	aCL511Contig3	highly similar to Putative zinc finger protein related cluster	GO:0003676, nucleic acid binding; GO:0005488, binding;	GO:0000004, biological process unknown;	GO:0008372, cellular component unknown;
C31602B06EF_c	aCL4921Contig1	highly similar to Arabidopsis thaliana genomic DNA, chromosome 3, BAC clone:F4B12 related cluster	GO:0005554, molecular function unknown;	GO:0000004, biological process unknown;	GO:0005737, cytoplasm;
C31602C01EF_c	aCL3Contig15	highly similar to Auxin-repressed protein-like protein ARP1 related cluster	GO:0005554, molecular function unknown;	GO:0007582, physiological process;	GO:0008372, cellular component unknown;
C31602C04EF_c	aCL3Contig15	highly similar to Auxin-repressed protein-like protein ARP1 related cluster	GO:0005554, molecular function unknown;	GO:0007582, physiological process;	GO:0008372, cellular component unknown;
C31602D01EF_c	aC31602D01EF_c	highly similar to At3g06170 related cluster			GO:0016020, membrane;
C31602D05EF_c	aCL1469Contig3	similar to F18C1.18 protein related cluster	GO:0005554, molecular function unknown;	GO:0050896, response to stimulus;	GO:0008372, cellular component unknown;
C31602D06EF_c	aC31602D06EF_c	highly similar to F12A21.5 related cluster	GO:0003824, catalytic activity; GO:0016787, hydrolase activity;	GO:0043170, macromolecule metabolism; GO:0050875, cellular physiological process;	GO:0005737, cytoplasm; GO:0005941, unlocalized protein complex;
C31602D12EF_c	aCL8087Contig1	highly similar to Gb|AAB71479.1| related cluster	GO:0005554, molecular function unknown;	GO:0000004, biological process unknown;	GO:0008372, cellular component unknown;
C31602E03EF_c	aC31602E03EF_c	highly similar to Plasma membrane Ca2+-ATPase related cluster	GO:0005515, protein binding;
C31602F04EF_c	aCL8901Contig1	highly similar to F4H5.11 protein related cluster	GO:0016787, hydrolase activity;	GO:0008152, metabolism;	GO:0005737, cytoplasm;
C31602F11EF_c	aC31602F11EF_c	highly similar to Translation initiation factor IF-2, chloroplast precursor related cluster	GO:0003676, nucleic acid binding; GO:0005488, binding; GO:0045182, translation regulator activity;	GO:0009058, biosynthesis; GO:0043170, macromolecule metabolism; GO:0050875, cellular physiological process;	GO:0005737, cytoplasm;
C31602F12EF_c	aCL511Contig2	highly similar to Putative zinc finger protein related cluster	GO:0003676, nucleic acid binding; GO:0005488, binding;	GO:0000004, biological process unknown;	GO:0008372, cellular component unknown;
C31602G02EF_c	aCL939Contig3	no_annotation_available
C31602G03EF_c	aCL511Contig3	highly similar to Putative zinc finger protein related cluster	GO:0003676, nucleic acid binding; GO:0005488, binding;	GO:0000004, biological process unknown;	GO:0008372, cellular component unknown;
C31602G08EF_c	aC31602G08EF_c	no_annotation_available
C31602H12EF_c	aC31602H12EF_c	highly similar to Putative serine carboxypeptidase II related cluster		GO:0043170, macromolecule metabolism; GO:0050875, cellular physiological process;	GO:0005737, cytoplasm;
C31603A10EF_c	aCL416Contig3	highly similar to Sorbitol transporter related cluster	GO:0005215, transporter activity; GO:0005386, carrier activity;	GO:0006810, transport;	GO:0016020, membrane;
C31603B11EF_c	aC31603B11EF_c	highly similar to Short-chain dehydrogenase Tic32 related cluster	GO:0016491, oxidoreductase activity;	GO:0008152, metabolism;
C31603C07EF_c	aC31603C07EF_c	highly similar to T13O15.1 protein related cluster		GO:0000004, biological process unknown;	GO:0005737, cytoplasm;
C31603C11EF_c	aC31603C11EF_c	no_annotation_available
C31603E03EF_c	aC31603E03EF_c	highly similar to Putative MADP-1 protein related cluster	GO:0003676, nucleic acid binding;	GO:0000004, biological process unknown;	GO:0008372, cellular component unknown;
C31603G02EF_c	aC31603G02EF_c	similar to Expressed protein related cluster
C31603G09EF_c	aCL1416Contig1	highly similar to Zinc finger protein CONSTANS-LIKE 5 related cluster	GO:0003676, nucleic acid binding; GO:0005488, binding; GO:0030528, transcription regulator activity;	GO:0006139, nucleobase- nucleoside- nucleotide and nucleic acid metabolism; GO:0050789, regulation of biological process;	GO:0005622, intracellular;
C31603H02EF_c	aCL4823Contig1	highly similar to ATP synthase B' chain, chloroplast precursor related cluster	GO:0016787, hydrolase activity;	GO:0006139, nucleobase- nucleoside- nucleotide and nucleic acid metabolism; GO:0006810, transport; GO:0009058, biosynthesis;	GO:0005737, cytoplasm; GO:0016020, membrane;
C31603H08EF_c	aC31603H08EF_c	highly similar to Putative calcium-dependent protein kinase related cluster	GO:0005488, binding; GO:0016301, kinase activity;	GO:0043170, macromolecule metabolism; GO:0050875, cellular physiological process;
C31603H09EF_c	aC31603H09EF_c	highly similar to Putative auxin-amidohydrolase precursor related cluster	GO:0016787, hydrolase activity;	GO:0043170, macromolecule metabolism; GO:0050875, cellular physiological process;	GO:0016020, membrane;
C31603H11EF_c	aC31603H11EF_c	highly similar to T10F18_70/T10F18_70 related cluster	GO:0005554, molecular function unknown;	GO:0000004, biological process unknown;	GO:0008372, cellular component unknown;
C31604A02EF_c	aCL1993Contig1	highly similar to Embryo-abundant protein EMB related cluster			GO:0005737, cytoplasm;
C31604B11EF_c	aC31604B11EF_c	highly similar to Protein At4g33580 related cluster	GO:0005488, binding; GO:0016829, lyase activity;	GO:0008152, metabolism;	GO:0005737, cytoplasm;
C31604C03EF_c	aC31604C03EF_c	no_annotation_available
C31604D10EF_c	aC31604D10EF_c	similar to NIM1-like protein 1 related cluster
C31604D11EF_c	aC31604D11EF_c	no_annotation_available
C31604E05EF_c	aC31604E05EF_c	no_annotation_available
C31604G02EF_c	aCL408Contig1	highly similar to NifU-like protein related cluster		GO:0008152, metabolism; GO:0050875, cellular physiological process;
C31605A10EF_c	aC31605A10EF_c	highly similar to Leucine Rich Repeat, putative related cluster	GO:0005488, binding; GO:0016301, kinase activity;	GO:0007154, cell communication; GO:0043170, macromolecule metabolism; GO:0050875, cellular physiological process;	GO:0016020, membrane;
C31605B02EF_c	aC31605B02EF_c	no_annotation_available
C31605D01EF_c	aCL216Contig2	highly similar to Aldehyde dehydrogenase 1 precursor related cluster	GO:0016491, oxidoreductase activity;	GO:0008152, metabolism;	GO:0005737, cytoplasm;
C31605E04EF_c	aCL8766Contig1	highly similar to Cluster related to UPI0000196C8D; F3F19.2 protein	GO:0016740, transferase activity;	GO:0009058, biosynthesis; GO:0043170, macromolecule metabolism; GO:0050875, cellular physiological process;	GO:0016020, membrane;
C31605F05EF_c	aC31605F05EF_c	highly similar to Photosystem II 22 kDa protein, putative; 13290-12539 related cluster	GO:0005554, molecular function unknown;
C31605G01EF_c	aC31605G01EF_c	highly similar to Putative ribosomal protein L6 related cluster	GO:0005198, structural molecule activity;	GO:0009058, biosynthesis; GO:0043170, macromolecule metabolism; GO:0050875, cellular physiological process;	GO:0005622, intracellular; GO:0005737, cytoplasm; GO:0016020, membrane;
C31605H04EF_c	aCL939Contig3	no_annotation_available
C31605H05EF_c	aC31605H05EF_c	highly similar to Polyneuridine-aldehyde esterase precursor related cluster	GO:0003824, catalytic activity; GO:0016787, hydrolase activity;
C31605H11EF_c	aC31605H11EF_c	highly similar to Chaperonin CPN60-1, mitochondrial precursor related cluster	GO:0005488, binding; GO:0005515, protein binding;		GO:0005737, cytoplasm;
C31605H12EF_c	aC31605H12EF_c	highly similar to Metacaspase 1 related cluster	GO:0016787, hydrolase activity;	GO:0043170, macromolecule metabolism; GO:0050875, cellular physiological process;	GO:0005737, cytoplasm;
C32001A04EF_c	aCL7218Contig1	highly similar to Gb|AAF13084.1 related cluster	GO:0005554, molecular function unknown;	GO:0000004, biological process unknown;	GO:0008372, cellular component unknown;
C32001B05EF_c	aC32001B05EF_c	highly similar to AT5g17440/K3M16_10 related cluster	GO:0005554, molecular function unknown;	GO:0000004, biological process unknown;	GO:0008372, cellular component unknown;
C32001B06EF_c	aC32001B06EF_c	highly similar to Beta-amylase PCT-BMYI related cluster	GO:0016787, hydrolase activity;		GO:0005737, cytoplasm; GO:0016020, membrane;
C32001C02EF_c	aC32001C02EF_c	highly similar to Similarity to receptor protein kinase related cluster	GO:0005488, binding; GO:0005515, protein binding; GO:0016301, kinase activity;	GO:0043170, macromolecule metabolism; GO:0050875, cellular physiological process;	GO:0016020, membrane;
C32001E04EF_c	aC32001E04EF_c	highly similar to Cyclic nucleotide-gated ion channel 4 related cluster	GO:0005488, binding; GO:0005515, protein binding; GO:0015075, ion transporter activity; GO:0015267, channel or pore class transporter activity;	GO:0008219, cell death; GO:0050896, response to stimulus;
C32001E05EF_c	aC32001E05EF_c	highly similar to Peptidyl-prolyl cis-trans isomerase CYP37, chloroplast precursor related cluster	GO:0016853, isomerase activity;		GO:0005737, cytoplasm;
C32001F10EF_c	aC32001F10EF_c	highly similar to AT5g14760/T9L3_60 related cluster	GO:0016491, oxidoreductase activity;	GO:0006118, electron transport; GO:0006139, nucleobase- nucleoside- nucleotide and nucleic acid metabolism; GO:0009058, biosynthesis;	GO:0005737, cytoplasm;
C32001G09EF_c	aC32001G09EF_c	highly similar to Chaperonin CPN60-like 2, mitochondrial precursor related cluster	GO:0005488, binding; GO:0005515, protein binding;	GO:0043170, macromolecule metabolism; GO:0050875, cellular physiological process;	GO:0005737, cytoplasm;
C32002A01EF_c	aC32002A01EF_c	similar to T10O22.16 related cluster
C32002A08EF_c	aC32002A08EF_c	highly similar to Kinesin-like protein related cluster	GO:0003774, motor activity;
C32002C03EF_c	aC32002C03EF_c	highly similar to OSJNBa0086B14.3 protein related cluster	GO:0005554, molecular function unknown;	GO:0000004, biological process unknown;	GO:0005737, cytoplasm;
C32002D01EF_c	aC32002D01EF_c	highly similar to | Symbol: None | expressed protein | chr2:18691190-18693219 REVERSE | Aliases: F4L23.17			GO:0005737, cytoplasm;
C32002D07EF_c	aC32002D07EF_c	no_annotation_available
C32002E05EF_c	aCL5833Contig1	highly similar to Arabidopsis thaliana genomic DNA, chromosome 5, P1 clone:MNA5 related cluster	GO:0005554, molecular function unknown;	GO:0000004, biological process unknown;	GO:0008372, cellular component unknown;
C32002H09EF_c	aC32002H09EF_c	highly similar to Cystathionine gamma-synthase related cluster			GO:0005737, cytoplasm;
C32003A06EF_c	aC32003A06EF_c	highly similar to F28J7.4 protein related cluster	GO:0005554, molecular function unknown;	GO:0000004, biological process unknown;	GO:0008372, cellular component unknown;
C32003B04EF_c	aCL6217Contig1	similar to T8F5.5 protein related cluster
C32003D04EF_c	aCL9326Contig1	highly similar to Expressed protein related cluster	GO:0005515, protein binding;	GO:0000004, biological process unknown;	GO:0016020, membrane;
C32003E02EF_c	aC32003E02EF_c	highly similar to F23M19.3 related cluster			GO:0008372, cellular component unknown;
C32003E04EF_c	aC32003E04EF_c	highly similar to Arabidopsis thaliana genomic DNA, chromosome 5, P1 clone:MCO15 related cluster			GO:0005737, cytoplasm;
C32003E08EF_c	aC32003E08EF_c	similar to | Symbol: None | similar to novel plant SNARE 12 (NPSN12) [Arabidopsis thaliana] (TAIR:At1g48240.1); similar to SNARE 12 [Oryza sativa (japonica cultivar-group)] (GB:AAU94636.1); contains InterPro domain Target SNARE coiled-coil domain (InterPr
C32003F07EF_c	aC32003F07EF_c	highly similar to ABA-responsive protein-like related cluster	GO:0005554, molecular function unknown;	GO:0000004, biological process unknown;	GO:0008372, cellular component unknown;
C32003H04EF_c	aC32003H04EF_c	highly similar to Uridylyl transferase-like related cluster	GO:0005488, binding;
C32004A01EF_c	aCL1762Contig1	highly similar to Gb|AAD32907.1 related cluster	GO:0005386, carrier activity; GO:0015075, ion transporter activity;	GO:0006810, transport;	GO:0016020, membrane;
C32004A08EF_c	aC32004A08EF_c	highly similar to Ornithine aminotransferase related cluster	GO:0016740, transferase activity;		GO:0005737, cytoplasm;
C32004B01EF_c	aC32004B01EF_c	highly similar to Diadenosine tetraphosphatase and related serine/threonine protein phosphatases-like related cluster	GO:0005554, molecular function unknown;	GO:0000004, biological process unknown;	GO:0008372, cellular component unknown;
C32004B08EF_c	aCL621Contig1	highly similar to Ribosomal protein L3 related cluster	GO:0005198, structural molecule activity;	GO:0009058, biosynthesis; GO:0043170, macromolecule metabolism; GO:0050875, cellular physiological process;	GO:0005737, cytoplasm;
C32004C05EF_c	aCL7628Contig1	highly similar to Similarity to transporter protein related cluster	GO:0005215, transporter activity; GO:0005386, carrier activity; GO:0015075, ion transporter activity;	GO:0006810, transport;	GO:0005737, cytoplasm; GO:0016020, membrane;
C32004E08EF_c	aC32004E08EF_c	no_annotation_available
C32004H05EF_c	aC32004H05EF_c	highly similar to Putative galactosyltransferase family related cluster	GO:0016740, transferase activity;	GO:0009058, biosynthesis; GO:0043170, macromolecule metabolism; GO:0050875, cellular physiological process;	GO:0005737, cytoplasm; GO:0016020, membrane;
C32004H10EF_c	aCL2178Contig2	highly similar to BAC19.12 related cluster	GO:0003676, nucleic acid binding; GO:0005488, binding; GO:0030528, transcription regulator activity;	GO:0006139, nucleobase- nucleoside- nucleotide and nucleic acid metabolism; GO:0050789, regulation of biological process;	GO:0005634, nucleus;
C32005A07EF_c	aCL5212Contig1	highly similar to Putatative protein related cluster	GO:0003676, nucleic acid binding;	GO:0000004, biological process unknown;	GO:0008372, cellular component unknown;
C32005B10EF_c	aCL4566Contig1	highly similar to Ribosomal protein L3 related cluster	GO:0005198, structural molecule activity;	GO:0009058, biosynthesis; GO:0043170, macromolecule metabolism; GO:0050875, cellular physiological process;	GO:0005737, cytoplasm;
C32005C10EF_c	aCL8222Contig1	highly similar to Protein At3g61870 related cluster	GO:0005554, molecular function unknown;	GO:0000004, biological process unknown;	GO:0005737, cytoplasm; GO:0016020, membrane;
C32006B11EF_c	aC32006B11EF_c	highly similar to Plastid-specific 30S ribosomal protein 3, chloroplast precursor related cluster	GO:0005198, structural molecule activity;	GO:0009058, biosynthesis; GO:0043170, macromolecule metabolism; GO:0050875, cellular physiological process;	GO:0005622, intracellular; GO:0005737, cytoplasm;
C32006B12EF_c	aC32006B12EF_c	highly similar to Putative TPA: Cgi67 serine protease related cluster	GO:0003824, catalytic activity;		GO:0005737, cytoplasm;
C32006D02EF_c	aC32006D02EF_c	no_annotation_available
C32006E01EF_c	aCL3129Contig1	highly similar to Arabidopsis thaliana genomic DNA, chromosome 5, P1 clone:MFG13 related cluster	GO:0005554, molecular function unknown;	GO:0000004, biological process unknown;	GO:0008372, cellular component unknown;
C32006E03EF_c	aCL5Contig32	highly similar to Chlorophyll a-b binding protein 151, chloroplast precursor related cluster	GO:0005488, binding;	GO:0007582, physiological process; GO:0008152, metabolism; GO:0050875, cellular physiological process;	GO:0005622, intracellular; GO:0005737, cytoplasm; GO:0016020, membrane;
C32006E06EF_c	aC32006E06EF_c	similar to Protein At5g08430 related cluster
C32007A12EF_c	aC32007A12EF_c	highly similar to Pyrophosphate-energized vacuolar membrane proton pump 1 (EC 3.6.1.1) (Pyrophosphate-energized inorganic pyrophosphatase 1) (H(+)-PPase 1) related cluster	GO:0016787, hydrolase activity;		GO:0005737, cytoplasm;
C32007D03EF_c	aCL387Contig1	highly similar to PDR6 ABC transporter related cluster	GO:0005215, transporter activity; GO:0016787, hydrolase activity;		GO:0005737, cytoplasm;
C32007G12EF_c	aC32007G12EF_c	highly similar to Hydroxyproline-rich glycoprotein-like related cluster	GO:0005554, molecular function unknown;	GO:0000004, biological process unknown;	GO:0008372, cellular component unknown;
C32008A07EF_c	aCL5767Contig1	highly similar to Chaperone protein dnaJ 10 related cluster	GO:0005515, protein binding;	GO:0043170, macromolecule metabolism; GO:0050875, cellular physiological process;	GO:0008372, cellular component unknown;
C32008B04EF_c	aCL4975Contig1	highly similar to AT4g36960/C7A10_400 related cluster	GO:0003676, nucleic acid binding;	GO:0000004, biological process unknown;	GO:0008372, cellular component unknown;
C32008B07EF_c	aCL30Contig5	highly similar to Isoflavone reductase homolog 2 related cluster		GO:0008152, metabolism; GO:0050875, cellular physiological process; GO:0050896, response to stimulus;	GO:0008372, cellular component unknown;
C32008B09EF_c	aC32008B09EF_c	similar to Dbj|BAA83359.1 related cluster
C32008C05EF_c	aCL2149Contig1	highly similar to Prolyl 4-hydroxylase alpha subunit-like protein related cluster	GO:0016491, oxidoreductase activity;	GO:0006519, amino acid and derivative metabolism; GO:0043170, macromolecule metabolism;	GO:0005634, nucleus; GO:0005737, cytoplasm;
C32008C11EF_c	aC32008C11EF_c	highly similar to UTP-glucose glucosyltransferase related cluster	GO:0016740, transferase activity;	GO:0006519, amino acid and derivative metabolism;	GO:0008372, cellular component unknown;
C32008E02EF_c	aCL9200Contig1	similar to Oxidoreductase, short chain dehydrogenase/reductase family related cluster
C32008E06EF_c	aC32008E06EF_c	highly similar to Chromomethylase-like protein related cluster			GO:0005634, nucleus; GO:0005694, chromosome;
C32008F12EF_c	aCL4444Contig1	highly similar to PRL1-associated protein-like protein related cluster	GO:0003676, nucleic acid binding; GO:0005488, binding;	GO:0006139, nucleobase- nucleoside- nucleotide and nucleic acid metabolism; GO:0043170, macromolecule metabolism; GO:0050896, response to stimulus;	GO:0008372, cellular component unknown;
C32009B07EF_c	aCL9200Contig1	similar to Oxidoreductase, short chain dehydrogenase/reductase family related cluster
C32009C12EF_c	aC32009C12EF_c	no_annotation_available
C32009D10EF_c	aC32009D10EF_c	highly similar to Putative fatty acid elongase related cluster	GO:0016740, transferase activity;	GO:0009058, biosynthesis;	GO:0016020, membrane;
C32009E01EF_c	aC32009E01EF_c	highly similar to At5g25050 related cluster	GO:0005215, transporter activity;	GO:0006810, transport;	GO:0016020, membrane;
C32009E09EF_c	aC32009E09EF_c	highly similar to Arabidopsis thaliana genomic DNA, chromosome 5, P1 clone:MNA5 related cluster	GO:0005554, molecular function unknown;	GO:0000004, biological process unknown;	GO:0008372, cellular component unknown;
C32009E12EF_c	aCL3432Contig1	highly similar to Glutamate dehydrogenase 2 related cluster	GO:0016491, oxidoreductase activity;	GO:0006519, amino acid and derivative metabolism;	GO:0005737, cytoplasm;
C32009F04EF_c	aC32009F04EF_c	highly similar to Salt tolerance protein 3 related cluster	GO:0003676, nucleic acid binding;	GO:0000004, biological process unknown;	GO:0008372, cellular component unknown;
C32009H02EF_c	aCL3940Contig2	highly similar to At1g55240 related cluster		GO:0000004, biological process unknown;	GO:0016020, membrane;
C32010C04EF_c	aCL8860Contig1	highly similar to Arabidopsis thaliana genomic DNA, chromosome 3, P1 clone: MXL8 related cluster	GO:0005554, molecular function unknown;	GO:0000004, biological process unknown;	GO:0005737, cytoplasm;
C32010D04EF_c	aCL5314Contig1	highly similar to N-acetylornithine deacetylase-like protein, related cluster	GO:0016787, hydrolase activity;	GO:0043170, macromolecule metabolism; GO:0050875, cellular physiological process;
C32010D07EF_c	aCL8313Contig1	highly similar to Cytochrome P450 monooxygenase CYP704B related cluster	GO:0005488, binding; GO:0016491, oxidoreductase activity;	GO:0006118, electron transport;	GO:0016020, membrane;
C32010E06EF_c	aCL3553Contig1	highly similar to Putative ripening-related bZIP protein related cluster			GO:0005634, nucleus;
C32010H03EF_c	aCL1115Contig1	highly similar to AT4g26270/T25K17_80 related cluster	GO:0016301, kinase activity;	GO:0009056, catabolism; GO:0043170, macromolecule metabolism; GO:0050875, cellular physiological process;	GO:0005737, cytoplasm;
C32010H10EF_c	aC32010H10EF_c	no_annotation_available
C32011A06EF_c	aC32011A06EF_c	highly similar to At1g11870/F12F1_29 related cluster	GO:0016874, ligase activity;	GO:0006139, nucleobase- nucleoside- nucleotide and nucleic acid metabolism; GO:0006519, amino acid and derivative metabolism; GO:0009058, biosynthesis; GO:0043170, macromolecule metabolism;
C32011A10EF_c	aCL2788Contig1	highly similar to F21H2.4 protein related cluster	GO:0003824, catalytic activity; GO:0016787, hydrolase activity;	GO:0000004, biological process unknown;	GO:0008372, cellular component unknown;
C32011A12EF_c	aCL6518Contig1	highly similar to T22N4.5 protein related cluster	GO:0005554, molecular function unknown;	GO:0006139, nucleobase- nucleoside- nucleotide and nucleic acid metabolism; GO:0050789, regulation of biological process;	GO:0005634, nucleus; GO:0005737, cytoplasm;
C32011D03EF_c	aCL28Contig3	highly similar to Adenosylhomocysteinase 1 related cluster	GO:0016787, hydrolase activity;	GO:0008152, metabolism; GO:0050875, cellular physiological process;
C32011D07EF_c	aC32011D07EF_c	no_annotation_available
C32011E02EF_c	aCL3527Contig1	highly similar to Class III HD-Zip protein 4 related cluster	GO:0003676, nucleic acid binding; GO:0030528, transcription regulator activity;	GO:0006139, nucleobase- nucleoside- nucleotide and nucleic acid metabolism; GO:0050789, regulation of biological process;	GO:0005634, nucleus;
C32011G03EF_c	aCL6518Contig1	highly similar to T22N4.5 protein related cluster	GO:0005554, molecular function unknown;	GO:0006139, nucleobase- nucleoside- nucleotide and nucleic acid metabolism; GO:0050789, regulation of biological process;	GO:0005634, nucleus; GO:0005737, cytoplasm;
C32011H04EF_c	aCL8079Contig1	highly similar to DsRNA-binding protein LH2 related cluster
C32011H09EF_c	aC32011H09EF_c	no_annotation_available
C32012A06EF_c	aCL6415Contig1	highly similar to Protein At1g02100 related cluster	GO:0016740, transferase activity;	GO:0000004, biological process unknown;	GO:0008372, cellular component unknown;
C32012A12EF_c	aC32012A12EF_c	highly similar to F17A9.3 protein related cluster	GO:0005488, binding;		GO:0008372, cellular component unknown;
C32012B12EF_c	aCL5180Contig1	highly similar to UOS1 related cluster	GO:0005554, molecular function unknown;	GO:0000004, biological process unknown;	GO:0005737, cytoplasm;
C32012C03EF_c	aC32012C03EF_c	similar to | Symbol: None | expressed protein | chr5:531064-532723 FORWARD | Aliases: T22P11.30, T22P11_30
C32012C06EF_c	aC32012C06EF_c	highly similar to | Symbol: None | expressed protein, weak similarity to CigA protein (Mucor circinelloides) GI:9717020 | chr4:9724852-9726840 REVERSE | Aliases: DL4750C, FCAALL.1	GO:0005554, molecular function unknown;	GO:0000004, biological process unknown;	GO:0008372, cellular component unknown;
C32012E06EF_c	aC32012E06EF_c	highly similar to Pre-mRNA splicing factor, putative related cluster		GO:0006139, nucleobase- nucleoside- nucleotide and nucleic acid metabolism; GO:0043170, macromolecule metabolism; GO:0050875, cellular physiological process;	GO:0005622, intracellular;
C32012E11EF_c	aC32012E11EF_c	highly similar to ADP-ribosylation factor-like related cluster
C32012F02EF_c	aCL3083Contig1	highly similar to CoA-thioester hydrolase CHY1 related cluster	GO:0016787, hydrolase activity;	GO:0006519, amino acid and derivative metabolism; GO:0008152, metabolism; GO:0009056, catabolism; GO:0050875, cellular physiological process; GO:0050896, response to stimulus;
C32012H05EF_c	aC32012H05EF_c	similar to Protein At5g20420 related cluster
C32013A08EF_c	aC32013A08EF_c	similar to OJ991113_30.14 protein related cluster
C32013A12EF_c	aCL7733Contig1	highly similar to Alpha-D-xylosidase precursor related cluster	GO:0016787, hydrolase activity;	GO:0043170, macromolecule metabolism;	GO:0016020, membrane;
C32013C03EF_c	aCL9215Contig1	highly similar to Protein kinase-like protein related cluster	GO:0005488, binding; GO:0016301, kinase activity;	GO:0043170, macromolecule metabolism; GO:0050875, cellular physiological process;	GO:0005737, cytoplasm;
C32013E01EF_c	aC32013E01EF_c	similar to Uclacyanin I related cluster	GO:0005488, binding; GO:0005489, electron transporter activity;	GO:0006118, electron transport;	GO:0016020, membrane;
C32013E07EF_c	aC32013E07EF_c	no_annotation_available
C32013E08EF_c	aCL8212Contig1	no_annotation_available
C32013E10EF_c	aC32013E10EF_c	no_annotation_available
C32013E12EF_c	aC32013E12EF_c	similar to Seed specific protein Bn15D18B related cluster
C32013F07EF_c	aCL2548Contig2	highly similar to T3H13.1 protein related cluster	GO:0016874, ligase activity;	GO:0009056, catabolism; GO:0043170, macromolecule metabolism; GO:0050875, cellular physiological process;
C32013F09EF_c	aCL9215Contig1	highly similar to Protein kinase-like protein related cluster	GO:0005488, binding; GO:0016301, kinase activity;	GO:0043170, macromolecule metabolism; GO:0050875, cellular physiological process;	GO:0005737, cytoplasm;
C32013F10EF_c	aCL3907Contig1	highly similar to Cluster related to UPI000009D194; putative protein kinase APK1B, Serine/Threonine protein kinase	GO:0005488, binding; GO:0016301, kinase activity;	GO:0043170, macromolecule metabolism; GO:0050875, cellular physiological process;	GO:0008372, cellular component unknown;
C32013H10EF_c	aCL4851Contig1	highly similar to Gb|AAC98059.1 related cluster	GO:0005554, molecular function unknown;	GO:0000004, biological process unknown;	GO:0005737, cytoplasm; GO:0016020, membrane;
C32014B02EF_c	aC32014B02EF_c	highly similar to Putative DNA binding protein related cluster	GO:0003676, nucleic acid binding;	GO:0000004, biological process unknown;	GO:0005737, cytoplasm;
C32014B07EF_c	aCL3269Contig1	highly similar to F2E2.7 related cluster	GO:0016740, transferase activity;	GO:0006519, amino acid and derivative metabolism;	GO:0008372, cellular component unknown;
C32014C06EF_c	aCL7814Contig1	highly similar to Acetyltransferase 1-like related cluster
C32014C08EF_c	aC32014C08EF_c	similar to Peroxidase precursor related cluster
C32014E04EF_c	aC32014E04EF_c	highly similar to Putative DEAD-box protein abstrakt related cluster	GO:0003676, nucleic acid binding; GO:0004386, helicase activity; GO:0005488, binding; GO:0016787, hydrolase activity;		GO:0008372, cellular component unknown;
C32014F02EF_c	aCL5818Contig1	highly similar to Expressed protein related cluster	GO:0005554, molecular function unknown;	GO:0000004, biological process unknown;	GO:0005737, cytoplasm;
C32014F04EF_c	aCL7939Contig1	highly similar to T24D18.14 protein related cluster	GO:0005488, binding;	GO:0043170, macromolecule metabolism; GO:0050875, cellular physiological process;	GO:0005737, cytoplasm;
C32014F07EF_c	aCL649Contig1	highly similar to Genomic DNA, chromosome 5, P1 clone:MQN23 related cluster	GO:0005554, molecular function unknown;	GO:0000004, biological process unknown;	GO:0005737, cytoplasm;
C32014G02EF_c	aC32014G02EF_c	highly similar to F14M2.10 protein related cluster			GO:0005737, cytoplasm;
C34001A04EF_c	aCL4368Contig1	highly similar to Hydrolase-like related cluster	GO:0003824, catalytic activity; GO:0016787, hydrolase activity;		GO:0005737, cytoplasm;
C34001A06EF_c	aC34001A06EF_c	highly similar to Maltose excess protein 1, chloroplast precursor related cluster		GO:0007154, cell communication; GO:0007275, development; GO:0050896, response to stimulus;	GO:0005737, cytoplasm; GO:0016020, membrane;
C34001A11EF_c	aC34001A11EF_c	no_annotation_available
C34001A12EF_c	aCL5465Contig1	highly similar to SRG1 protein related cluster	GO:0016491, oxidoreductase activity;	GO:0006519, amino acid and derivative metabolism; GO:0009058, biosynthesis;
C34001C08EF_c	aC34001C08EF_c	highly similar to Protein At4g13940 related cluster	GO:0016787, hydrolase activity;	GO:0008152, metabolism; GO:0050875, cellular physiological process;
C34001C09EF_c	aCL4547Contig1	highly similar to F19J9.9 protein related cluster
C34001G01EF_c	aCL6258Contig1	highly similar to At5g60550 related cluster	GO:0005488, binding; GO:0016301, kinase activity;	GO:0007154, cell communication; GO:0043170, macromolecule metabolism; GO:0050875, cellular physiological process; GO:0050896, response to stimulus;	GO:0005737, cytoplasm; GO:0008372, cellular component unknown;
C34001G06EF_c	aCL3636Contig1	highly similar to At3g51780/ORF3 related cluster	GO:0005515, protein binding;	GO:0008219, cell death; GO:0043170, macromolecule metabolism; GO:0050789, regulation of biological process; GO:0050875, cellular physiological process;
C34001G11EF_c	aCL1154Contig1	highly similar to Growth-on protein GRO10 related cluster	GO:0016787, hydrolase activity;	GO:0043170, macromolecule metabolism; GO:0050875, cellular physiological process;	GO:0016020, membrane;
C34001H06EF_c	aC34001H06EF_c	highly similar to WD repeat protein-like related cluster	GO:0005488, binding;	GO:0000004, biological process unknown;	GO:0008372, cellular component unknown;
C34002A05EF_c	aCL4707Contig1	highly similar to Putative esterase-like protein related cluster	GO:0003824, catalytic activity;
C34002A06EF_c	aCL4465Contig1	highly similar to Glutamate dehydrogenase 1 related cluster	GO:0016491, oxidoreductase activity;	GO:0006519, amino acid and derivative metabolism;	GO:0005737, cytoplasm;
C34002A10EF_c	aC34002A10EF_c	similar to Gb|AAF01563.1 related cluster
C34002B05EF_c	aC34002B05EF_c	similar to T14E10.50 related cluster
C34002B06EF_c	aC34002B06EF_c	highly similar to Beta 1,3-glycosyltransferase-like protein I related cluster	GO:0016740, transferase activity;	GO:0009058, biosynthesis; GO:0043170, macromolecule metabolism; GO:0050875, cellular physiological process;	GO:0005737, cytoplasm; GO:0016020, membrane;
C34002B08EF_c	aCL1581Contig1	highly similar to Threonine synthase, chloroplast precursor related cluster	GO:0016829, lyase activity;	GO:0006519, amino acid and derivative metabolism; GO:0008152, metabolism; GO:0009058, biosynthesis;	GO:0005737, cytoplasm;
C34002C01EF_c	aCL5386Contig1	highly similar to F8K4.10 protein related cluster	GO:0005554, molecular function unknown;	GO:0000004, biological process unknown;	GO:0016020, membrane;
C34002C03EF_c	aCL809Contig2	highly similar to NADH:cytochrome b5 reductase related cluster			GO:0016020, membrane;
C34002C12EF_c	aC34002C12EF_c	highly similar to Arabidopsis thaliana genomic DNA, chromosome 5, P1 clone:MHM17 related cluster	GO:0005554, molecular function unknown;	GO:0000004, biological process unknown;	GO:0008372, cellular component unknown;
C34002E12EF_c	aCL3Contig4	highly similar to Aldo/keto reductase AKR related cluster	GO:0016491, oxidoreductase activity;		GO:0005737, cytoplasm;
C34002F10EF_c	aC34002F10EF_c	highly similar to NADC homolog related cluster	GO:0016740, transferase activity;	GO:0006139, nucleobase- nucleoside- nucleotide and nucleic acid metabolism; GO:0009058, biosynthesis;	GO:0005737, cytoplasm;
C34002G07EF_c	aC34002G07EF_c	similar to Gamma-secretase subunit PEN2-like protein related cluster
C34002G10EF_c	aCL8488Contig1	highly similar to Glycine-rich RNA-binding protein-like related cluster	GO:0003676, nucleic acid binding;	GO:0000004, biological process unknown;	GO:0008372, cellular component unknown;
C34002H07EF_c	aC34002H07EF_c	highly similar to F14O23.23 protein related cluster	GO:0005554, molecular function unknown;	GO:0000004, biological process unknown;	GO:0005737, cytoplasm;
C34002H08EF_c	aC34002H08EF_c	highly similar to Aldo/keto reductase related cluster	GO:0016491, oxidoreductase activity;		GO:0016020, membrane;
C34003A05EF_c	aCL4607Contig2	similar to Nucleic acid binding protein (Alfin-1), putative related cluster
C34003A11EF_c	aC34003A11EF_c	highly similar to Calcium-dependent protein kinase related cluster	GO:0005488, binding; GO:0016301, kinase activity;	GO:0043170, macromolecule metabolism; GO:0050875, cellular physiological process;
C34003B12EF_c	aCL5Contig4	highly similar to Cytochrome P450 like_TBP related cluster	GO:0016491, oxidoreductase activity;	GO:0050896, response to stimulus;
C34003C01EF_c	aCL5465Contig1	highly similar to SRG1 protein related cluster	GO:0016491, oxidoreductase activity;	GO:0006519, amino acid and derivative metabolism; GO:0009058, biosynthesis;
C34003D09EF_c	aC34003D09EF_c	similar to OSJNBa0019G23.13 protein related cluster
C34003F12EF_c	aC34003F12EF_c	similar to Dihydroorotase, mitochondrial precursor related cluster
C34003H05EF_c	aCL4903Contig1	highly similar to RNA-binding protein-like related cluster	GO:0003676, nucleic acid binding;
C34004A11EF_c	aC34004A11EF_c	highly similar to Beta-ketoacyl-CoA synthase related cluster	GO:0016740, transferase activity;	GO:0009058, biosynthesis;
C34004B03EF_c	aCL1566Contig1	highly similar to Proteasome subunit beta type 4 precursor related cluster	GO:0016787, hydrolase activity;	GO:0009056, catabolism; GO:0043170, macromolecule metabolism; GO:0050875, cellular physiological process;	GO:0005622, intracellular;
C34004B04EF_c	aCL5402Contig1	highly similar to AT4g27940/T13J8_50 related cluster	GO:0005215, transporter activity; GO:0005488, binding;	GO:0006810, transport;	GO:0005737, cytoplasm; GO:0016020, membrane;
C34004B06EF_c	aC34004B06EF_c	no_annotation_available
C34004B08EF_c	aCL8768Contig1	highly similar to Arabidopsis thaliana genomic DNA, chromosome 5, TAC clone:K9D7 related cluster	GO:0005554, molecular function unknown;	GO:0000004, biological process unknown;	GO:0005737, cytoplasm;
C34004C06EF_c	aC34004C06EF_c	similar to Anthocyaninless2 related cluster
C34004C10EF_c	aCL9258Contig1	highly similar to Leucine zipper factor-like related cluster			GO:0008372, cellular component unknown;
C34004D01EF_c	aC34004D01EF_c	highly similar to Putative WD-40 repeat protein related cluster	GO:0005488, binding;	GO:0000004, biological process unknown;	GO:0008372, cellular component unknown;
C34004D03EF_c	aC34004D03EF_c	no_annotation_available
C34004F02EF_c	aCL2604Contig2	highly similar to Glucose acyltransferase related cluster	GO:0016787, hydrolase activity;	GO:0043170, macromolecule metabolism; GO:0050875, cellular physiological process;	GO:0016020, membrane;
C34004F07EF_c	aCL6462Contig1	highly similar to Glutamate receptor 3.4 precursor related cluster		GO:0050875, cellular physiological process; GO:0050896, response to stimulus;	GO:0016020, membrane;
C34004G01EF_c	aC34004G01EF_c	highly similar to Putative DnaJ protein related cluster	GO:0005515, protein binding;	GO:0043170, macromolecule metabolism; GO:0050875, cellular physiological process;	GO:0016020, membrane;
C34004G06EF_c	aCL6415Contig1	highly similar to Protein At1g02100 related cluster	GO:0016740, transferase activity;	GO:0000004, biological process unknown;	GO:0008372, cellular component unknown;
C34004H02EF_c	aCL2451Contig2	highly similar to 60S ribosomal protein L7-3 related cluster	GO:0005198, structural molecule activity; GO:0030528, transcription regulator activity;	GO:0009058, biosynthesis; GO:0043170, macromolecule metabolism; GO:0050875, cellular physiological process;	GO:0005622, intracellular; GO:0005737, cytoplasm;
C34004H03EF_c	aCL8612Contig1	no_annotation_available
C34004H06EF_c	aC34004H06EF_c	highly similar to Putative acetyl-CoA synthetase related cluster	GO:0003824, catalytic activity;	GO:0008152, metabolism;	GO:0005737, cytoplasm;
C34004H09EF_c	aCL3471Contig1	highly similar to Gb|AAC64874.1 related cluster	GO:0003824, catalytic activity;		GO:0008372, cellular component unknown;
C34005A06EF_c	aC34005A06EF_c	no_annotation_available
C34005B07EF_c	aC34005B07EF_c	highly similar to Cys-rich domain protein related cluster	GO:0005554, molecular function unknown;	GO:0000004, biological process unknown;	GO:0005737, cytoplasm;
C34005C04EF_c	aC34005C04EF_c	highly similar to SET domain-containing protein-like related cluster	GO:0005554, molecular function unknown;	GO:0000004, biological process unknown;	GO:0005737, cytoplasm;
C34005C11EF_c	aC34005C11EF_c	highly similar to P0696G06.19 protein related cluster		GO:0000004, biological process unknown;	GO:0008372, cellular component unknown;
C34005D05EF_c	aC34005D05EF_c	highly similar to C-terminal domain phosphatase-like 2 related cluster	GO:0003676, nucleic acid binding;		GO:0005622, intracellular;
C34005D08EF_c	aC34005D08EF_c	highly similar to Putative chloride channel-like protein CLC-g related cluster	GO:0015075, ion transporter activity; GO:0015267, channel or pore class transporter activity;	GO:0006810, transport;	GO:0005622, intracellular; GO:0016020, membrane;
C34005F04EF_c	aC34005F04EF_c	similar to Methyl-binding domain protein-like related cluster
C34005G03EF_c	aC34005G03EF_c	highly similar to DNA-directed RNA polymerase I 190K chain-like protein related cluster	GO:0003676, nucleic acid binding; GO:0016740, transferase activity;	GO:0006139, nucleobase- nucleoside- nucleotide and nucleic acid metabolism;	GO:0005634, nucleus; GO:0016020, membrane;
C34005H01EF_c	aC34005H01EF_c	highly similar to Adenylate kinase B related cluster	GO:0005488, binding; GO:0016301, kinase activity; GO:0016740, transferase activity;	GO:0006139, nucleobase- nucleoside- nucleotide and nucleic acid metabolism;	GO:0005737, cytoplasm;
C34005H07EF_c	aC34005H07EF_c	highly similar to Expressed protein related cluster	GO:0003676, nucleic acid binding;	GO:0000004, biological process unknown;	GO:0005737, cytoplasm;
C34006A05EF_c	aCL8087Contig1	highly similar to Gb|AAB71479.1| related cluster	GO:0005554, molecular function unknown;	GO:0000004, biological process unknown;	GO:0008372, cellular component unknown;
C34006B12EF_c	aC34006B12EF_c	highly similar to Retrotransposon protein, putative, unclassified related cluster	GO:0016874, ligase activity;	GO:0009056, catabolism; GO:0043170, macromolecule metabolism; GO:0050875, cellular physiological process;	GO:0005622, intracellular; GO:0005737, cytoplasm;
C34006C03EF_c	aCL628Contig1	highly similar to Zinc finger CCCH type domain-containing protein ZFN-like 3 related cluster	GO:0003676, nucleic acid binding;	GO:0000004, biological process unknown;	GO:0008372, cellular component unknown;
C34006C05EF_c	aC34006C05EF_c	highly similar to Centromere protein related cluster			GO:0016020, membrane;
C34006C07EF_c	aCL18Contig8	highly similar to Caffeoyl-CoA O-methyltransferase 2 related cluster	GO:0016740, transferase activity;	GO:0006519, amino acid and derivative metabolism; GO:0009058, biosynthesis;	GO:0005737, cytoplasm;
C34006D12EF_c	aC34006D12EF_c	highly similar to OSJNBa0060B20.14 protein related cluster
C34006F05EF_c	aCL639Contig1	highly similar to F-box domain, putative related cluster	GO:0005554, molecular function unknown;		GO:0008372, cellular component unknown;
C34006F10EF_c	aCL8585Contig1	similar to At1g73440 related cluster
C34006G07EF_c	aCL639Contig1	highly similar to F-box domain, putative related cluster	GO:0005554, molecular function unknown;		GO:0008372, cellular component unknown;
C34006H01EF_c	aC34006H01EF_c	no_annotation_available
C34006H04EF_c	aC34006H04EF_c	no_annotation_available
C34007A06EF_c	aCL5955Contig1	highly similar to BY-2 kinesin-like protein 10 related cluster	GO:0003774, motor activity; GO:0005488, binding;	GO:0006810, transport;	GO:0005622, intracellular; GO:0005737, cytoplasm;
C34007A11EF_c	aCL18Contig8	highly similar to Caffeoyl-CoA O-methyltransferase 2 related cluster	GO:0016740, transferase activity;	GO:0006519, amino acid and derivative metabolism; GO:0009058, biosynthesis;	GO:0005737, cytoplasm;
C34007C02EF_c	aCL6725Contig1	highly similar to At1g77550 related cluster	GO:0005515, protein binding; GO:0016874, ligase activity;	GO:0043170, macromolecule metabolism; GO:0050875, cellular physiological process;	GO:0016020, membrane;
C34007C07EF_c	aCL7477Contig1	highly similar to Putative receptor kinase related cluster	GO:0005488, binding; GO:0016301, kinase activity;	GO:0043170, macromolecule metabolism; GO:0050875, cellular physiological process;	GO:0016020, membrane;
C34007C10EF_c	aC34007C10EF_c	similar to F17A9.23 protein related cluster
C34007C11EF_c	aC34007C11EF_c	highly similar to AT3g13340/MDC11_13 related cluster	GO:0005554, molecular function unknown;	GO:0000004, biological process unknown;	GO:0016020, membrane;
C34007D09EF_c	aCL2109Contig2	highly similar to Cluster related to UPI000019713A; nucleic acid binding / zinc ion binding	GO:0003676, nucleic acid binding; GO:0005488, binding; GO:0005554, molecular function unknown;		GO:0005634, nucleus;
C34007E02EF_c	aC34007E02EF_c	highly similar to Putative pollen specific LIM domain-containing protein related cluster	GO:0003676, nucleic acid binding; GO:0005488, binding; GO:0030528, transcription regulator activity;	GO:0000004, biological process unknown;	GO:0008372, cellular component unknown;
C34007E04EF_c	aCL7102Contig1	highly similar to Anthocyanin 5-aromatic acyltransferase-like protein related cluster	GO:0016740, transferase activity;	GO:0000004, biological process unknown;	GO:0008372, cellular component unknown;
C34007E07EF_c	aCL5955Contig1	highly similar to BY-2 kinesin-like protein 10 related cluster	GO:0003774, motor activity; GO:0005488, binding;	GO:0006810, transport;	GO:0005622, intracellular; GO:0005737, cytoplasm;
C34007E12EF_c	aC34007E12EF_c	highly similar to AT4g25730/F14M19_10 related cluster	GO:0016740, transferase activity;
C34007G11EF_c	aCL3235Contig1	highly similar to AT4g02010/T10M13_2 related cluster	GO:0005554, molecular function unknown;	GO:0000004, biological process unknown;	GO:0016020, membrane;
C34007H01EF_c	aCL4399Contig1	highly similar to Proline iminopeptidase related cluster	GO:0003824, catalytic activity; GO:0016787, hydrolase activity;	GO:0008152, metabolism; GO:0043170, macromolecule metabolism; GO:0050875, cellular physiological process;	GO:0005737, cytoplasm; GO:0016020, membrane;
C34007H03EF_c	aC34007H03EF_c	similar to Protein At5g16610 related cluster
C34007H05EF_c	aC34007H05EF_c	no_annotation_available
C34007H06EF_c	aC34007H06EF_c	no_annotation_available
C34008A09EF_c	aCL8006Contig1	highly similar to 26S proteasome regulatory subunit S5A related cluster		GO:0009056, catabolism; GO:0043170, macromolecule metabolism; GO:0050875, cellular physiological process;	GO:0005622, intracellular; GO:0005634, nucleus;
C34008A12EF_c	aC34008A12EF_c	highly similar to At5g04070 related cluster	GO:0016491, oxidoreductase activity;	GO:0008152, metabolism;	GO:0005737, cytoplasm;
C34008B05EF_c	aCL6656Contig1	highly similar to Alternative oxidase 2, mitochondrial precursor related cluster	GO:0016491, oxidoreductase activity;	GO:0006118, electron transport;	GO:0005737, cytoplasm; GO:0016020, membrane;
C34008B09EF_c	aCL246Contig1	highly similar to RIB40 genomic DNA, SC003 related cluster
C34008B11EF_c	aCL6965Contig1	highly similar to Serine/threonine protein kinase, putative related cluster	GO:0005488, binding; GO:0016301, kinase activity; GO:0016874, ligase activity;	GO:0043170, macromolecule metabolism; GO:0050875, cellular physiological process;	GO:0005622, intracellular; GO:0005737, cytoplasm;
C34008D07EF_c	aC34008D07EF_c	highly similar to F9L1.11 protein related cluster	GO:0005215, transporter activity; GO:0005386, carrier activity;	GO:0006810, transport; GO:0050896, response to stimulus;	GO:0016020, membrane;
C34008D08EF_c	aCL3428Contig1	highly similar to T27C4.12 protein related cluster	GO:0005554, molecular function unknown;	GO:0000004, biological process unknown;	GO:0008372, cellular component unknown;
C34008E03EF_c	aC34008E03EF_c	highly similar to Cluster related to UPI00005DC23F; catalytic	GO:0003824, catalytic activity;		GO:0008372, cellular component unknown;
C34008E11EF_c	aCL236Contig1	highly similar to Pyrrolidone carboxyl peptidase-like protein related cluster	GO:0016787, hydrolase activity;	GO:0043170, macromolecule metabolism; GO:0050875, cellular physiological process;	GO:0008372, cellular component unknown;
C34008F06EF_c	aC34008F06EF_c	highly similar to Cluster related to UPI000009E2DE; unnamed protein product
C34008F07EF_c	aC34008F07EF_c	no_annotation_available
C34008G01EF_c	aC34008G01EF_c	no_annotation_available
C34008H01EF_c	aCL7573Contig1	highly similar to At4g35785 related cluster	GO:0003676, nucleic acid binding;	GO:0000004, biological process unknown;	GO:0005622, intracellular; GO:0005737, cytoplasm;
C34008H04EF_c	aC34008H04EF_c	highly similar to Calmodulin-domain protein kinase CDPK isoform 2 related cluster	GO:0005488, binding; GO:0016301, kinase activity;	GO:0043170, macromolecule metabolism; GO:0050875, cellular physiological process;	GO:0005737, cytoplasm;
C34008H05EF_c	aC34008H05EF_c	highly similar to IAA-amino acid hydrolase ILR1-like 2 precursor related cluster	GO:0016787, hydrolase activity;	GO:0043170, macromolecule metabolism; GO:0050875, cellular physiological process;	GO:0016020, membrane;
C34008H09EF_c	aC34008H09EF_c	highly similar to Putative DEAD-box protein abstrakt related cluster	GO:0003676, nucleic acid binding; GO:0004386, helicase activity; GO:0005488, binding; GO:0016787, hydrolase activity;		GO:0008372, cellular component unknown;
C34008H12EF_c	aCL254Contig5	highly similar to At1g11930/F12F1_20 related cluster	GO:0005488, binding;	GO:0000004, biological process unknown;	GO:0008372, cellular component unknown;
C34009B06EF_c	aCL8585Contig1	similar to At1g73440 related cluster
C34009C01EF_c	aC34009C01EF_c	highly similar to UNC93-like protein related cluster
C34009C02EF_c	aC34009C02EF_c	highly similar to Putative galactose kinase related cluster	GO:0005488, binding; GO:0016301, kinase activity; GO:0016740, transferase activity;	GO:0008152, metabolism; GO:0043170, macromolecule metabolism; GO:0050875, cellular physiological process;	GO:0005737, cytoplasm;
C34009D05EF_c	aC34009D05EF_c	highly similar to Cyclin d2 related cluster	GO:0016301, kinase activity;	GO:0050789, regulation of biological process; GO:0050875, cellular physiological process;	GO:0005634, nucleus;
C34009E09EF_c	aCL4703Contig1	highly similar to ATGB2 related cluster	GO:0005488, binding;	GO:0006810, transport; GO:0007154, cell communication;
C34009E10EF_c	aC34009E10EF_c	no_annotation_available
C34009E11EF_c	aCL4013Contig1	highly similar to General negative transcription regulator-like related cluster	GO:0003676, nucleic acid binding; GO:0005488, binding; GO:0016874, ligase activity;	GO:0043170, macromolecule metabolism; GO:0050875, cellular physiological process;	GO:0005622, intracellular;
C34009G04EF_c	aC34009G04EF_c	no_annotation_available
C34009G06EF_c	aCL8173Contig1	highly similar to Acyl-CoA independent ceramide synthase related cluster	GO:0003824, catalytic activity; GO:0016787, hydrolase activity;	GO:0008152, metabolism; GO:0050875, cellular physiological process;	GO:0016020, membrane;
C34009G09EF_c	aC34009G09EF_c	highly similar to Protein At2g43180 related cluster	GO:0003824, catalytic activity;	GO:0008152, metabolism;	GO:0005737, cytoplasm;
C34009H11EF_c	aCL4851Contig1	highly similar to Gb|AAC98059.1 related cluster	GO:0005554, molecular function unknown;	GO:0000004, biological process unknown;	GO:0005737, cytoplasm; GO:0016020, membrane;
C34009H12EF_c	aCL4Contig22	similar to Similar to sp|P08640 Saccharomyces cerevisiae YIR019c STA1 extracellular alpha-1 related cluster
C34010A09EF_c	aCL6415Contig1	highly similar to Protein At1g02100 related cluster	GO:0016740, transferase activity;	GO:0000004, biological process unknown;	GO:0008372, cellular component unknown;
C34010A12EF_c	aC34010A12EF_c	similar to T8K14.7 protein related cluster
C34010B03EF_c	aC34010B03EF_c	highly similar to Expressed protein related cluster
C34010B09EF_c	aC34010B09EF_c	highly similar to T25B24.15 protein related cluster	GO:0005488, binding; GO:0016301, kinase activity;	GO:0043170, macromolecule metabolism; GO:0050875, cellular physiological process;	GO:0008372, cellular component unknown;
C34010C02EF_c	aCL8791Contig1	highly similar to Putative TIP120 protein related cluster		GO:0000004, biological process unknown;
C34010C05EF_c	aCL5159Contig1	highly similar to Arabidopsis thaliana genomic DNA, chromosome 5, P1 clone:MAF19 related cluster	GO:0005515, protein binding;	GO:0000004, biological process unknown;	GO:0005737, cytoplasm;
C34010C06EF_c	aCL5402Contig1	highly similar to AT4g27940/T13J8_50 related cluster	GO:0005215, transporter activity; GO:0005488, binding;	GO:0006810, transport;	GO:0005737, cytoplasm; GO:0016020, membrane;
C34010C08EF_c	aC34010C08EF_c	highly similar to Putative nuclear matrix constituent protein 1-like protein related cluster			GO:0005737, cytoplasm;
C34010D08EF_c	aC34010D08EF_c	similar to T1K7.1 protein related cluster
C34010D10EF_c	aCL673Contig1	highly similar to Adenosine kinase isoform 1T-like protein related cluster	GO:0016301, kinase activity;
C34010D12EF_c	aC34010D12EF_c	no_annotation_available
C34010F02EF_c	aCL9168Contig1	highly similar to Similarity to maturase-related protein related cluster	GO:0003676, nucleic acid binding; GO:0016740, transferase activity;	GO:0006139, nucleobase- nucleoside- nucleotide and nucleic acid metabolism; GO:0043170, macromolecule metabolism;	GO:0005737, cytoplasm;
C34010F06EF_c	aCL8414Contig1	highly similar to F14J9.24 protein related cluster	GO:0005554, molecular function unknown;	GO:0000004, biological process unknown;	GO:0005737, cytoplasm;
C34010F09EF_c	aC34010F09EF_c	no_annotation_available
C34010G02EF_c	aC34010G02EF_c	highly similar to Similarity to DsPTP1 protein related cluster	GO:0016787, hydrolase activity;	GO:0043170, macromolecule metabolism; GO:0050875, cellular physiological process;
C34010G04EF_c	aC34010G04EF_c	highly similar to YUP8H12.3 protein related cluster	GO:0003824, catalytic activity;		GO:0008372, cellular component unknown;
C34010G05EF_c	aC34010G05EF_c	highly similar to Cluster related to UPI0000196BB2; structural constituent of ribosome / transcription factor/ transcriptional elongation regulator	GO:0003676, nucleic acid binding; GO:0005198, structural molecule activity; GO:0030528, transcription regulator activity;	GO:0006139, nucleobase- nucleoside- nucleotide and nucleic acid metabolism; GO:0009058, biosynthesis; GO:0043170, macromolecule metabolism; GO:0050789, regulation of biological process; GO:0050875, cellular physiological process;	GO:0005622, intracellular; GO:0005737, cytoplasm;
C34010G11EF_c	aCL7363Contig1	highly similar to DNA-binding protein-like related cluster			GO:0005622, intracellular;
C34010H04EF_c	aC34010H04EF_c	highly similar to Heat shock 70 kDa protein, mitochondrial precursor related cluster	GO:0005488, binding;	GO:0043170, macromolecule metabolism; GO:0050875, cellular physiological process; GO:0050896, response to stimulus;	GO:0005737, cytoplasm;
C34100B04EF_c	aC34100B04EF_c	highly similar to AT3g14410/MLN21_19 related cluster	GO:0015075, ion transporter activity;		GO:0016020, membrane;
C34100B06EF_c	aCL7681Contig1	highly similar to Protein At4g34310 related cluster			GO:0005737, cytoplasm;
C34100C05EF_c	aC34100C05EF_c	highly similar to Vacuolar ATP synthase subunit F, related cluster	GO:0005386, carrier activity; GO:0015075, ion transporter activity; GO:0016787, hydrolase activity;	GO:0006139, nucleobase- nucleoside- nucleotide and nucleic acid metabolism; GO:0006810, transport; GO:0009058, biosynthesis;	GO:0016020, membrane;
C34100C06EF_c	aCL2257Contig1	highly similar to DENN (AEX-3) domain-containing protein-like related cluster	GO:0005554, molecular function unknown;	GO:0000004, biological process unknown;	GO:0005737, cytoplasm;
C34100D03EF_c	aC34100D03EF_c	highly similar to Insulin degrading enzyme related cluster	GO:0016787, hydrolase activity;	GO:0043170, macromolecule metabolism; GO:0050875, cellular physiological process;	GO:0008372, cellular component unknown;
C34100D04EF_c	aCL3907Contig2	highly similar to Similarity to protein kinase related cluster	GO:0005488, binding; GO:0016301, kinase activity;	GO:0043170, macromolecule metabolism; GO:0050875, cellular physiological process;
C34100E06EF_c	aCL2257Contig1	highly similar to DENN (AEX-3) domain-containing protein-like related cluster	GO:0005554, molecular function unknown;	GO:0000004, biological process unknown;	GO:0005737, cytoplasm;
C34100E08EF_c	aC34100E08EF_c	highly similar to Putative disease resistance RPP13-like protein 4 related cluster	GO:0005488, binding;	GO:0008219, cell death; GO:0050896, response to stimulus;	GO:0008372, cellular component unknown;
C34100F01EF_c	aCL7783Contig1	highly similar to Putative heat shock protein; 32627-30541 related cluster	GO:0003676, nucleic acid binding; GO:0005488, binding; GO:0005515, protein binding;	GO:0043170, macromolecule metabolism; GO:0050875, cellular physiological process;	GO:0005634, nucleus;
C34100F10EF_c	aCL8388Contig1	highly similar to Cinnamoyl CoA reductase related cluster	GO:0016491, oxidoreductase activity;		GO:0008372, cellular component unknown;
C34100F11EF_c	aCL4672Contig1	highly similar to MRNA capping enzyme-like protein related cluster	GO:0016740, transferase activity; GO:0016787, hydrolase activity;	GO:0006139, nucleobase- nucleoside- nucleotide and nucleic acid metabolism; GO:0043170, macromolecule metabolism; GO:0050875, cellular physiological process;	GO:0008372, cellular component unknown;
C34100G05EF_c	aCL7633Contig1	highly similar to Putative mitogen-activated protein kinase MAPK related cluster	GO:0004871, signal transducer activity; GO:0016301, kinase activity;	GO:0007154, cell communication;
C34100G12EF_c	aCL4Contig22	similar to Similar to sp|P08640 Saccharomyces cerevisiae YIR019c STA1 extracellular alpha-1 related cluster
C34100H01EF_c	aCL632Contig3	highly similar to Proline-rich protein related cluster
C34100H06EF_c	aCL3907Contig2	highly similar to Similarity to protein kinase related cluster	GO:0005488, binding; GO:0016301, kinase activity;	GO:0043170, macromolecule metabolism; GO:0050875, cellular physiological process;
C34101A01EF_c	aC34101A01EF_c	similar to F1K23.20 related cluster
C34101A03EF_c	aC34101A03EF_c	highly similar to Chloroplast thylakoid-bound ascorbate peroxidase related cluster	GO:0016209, antioxidant activity; GO:0016491, oxidoreductase activity;	GO:0008152, metabolism; GO:0050875, cellular physiological process; GO:0050896, response to stimulus;	GO:0005737, cytoplasm;
C34101A07EF_c	aCL7526Contig1	highly similar to Expressed protein related cluster	GO:0005554, molecular function unknown;	GO:0000004, biological process unknown;	GO:0005737, cytoplasm;
C34101A10EF_c	aCL2899Contig1	highly similar to Splice isoform 2 of Q9FUR2 related cluster	GO:0016787, hydrolase activity;	GO:0000004, biological process unknown;	GO:0005737, cytoplasm;
C34101C02EF_c	aCL5230Contig1	highly similar to Nudix hydrolase 14, mitochondrial precursor related cluster
C34101C04EF_c	aCL1738Contig1	similar to MGC81356 protein related cluster	GO:0003676, nucleic acid binding;	GO:0000004, biological process unknown;	GO:0005622, intracellular;
C34101C09EF_c	aC34101C09EF_c	similar to CAA30376.1 protein related cluster
C34101C10EF_c	aC34101C10EF_c	no_annotation_available
C34101D07EF_c	aC34101D07EF_c	no_annotation_available
C34101D08EF_c	aC34101D08EF_c	highly similar to Fructose 1 related cluster
C34101D12EF_c	aCL5389Contig1	highly similar to NBS-LRR type disease resistance protein Rps1-k-2 related cluster	GO:0005488, binding;	GO:0008219, cell death; GO:0050896, response to stimulus;	GO:0016020, membrane;
C34101E02EF_c	aC34101E02EF_c	highly similar to PDR11 ABC transporter related cluster	GO:0005215, transporter activity; GO:0016787, hydrolase activity;		GO:0005737, cytoplasm;
C34101G09EF_c	aC34101G09EF_c	highly similar to Acidic endochitinase precursor related cluster	GO:0016787, hydrolase activity;	GO:0043170, macromolecule metabolism;	GO:0016020, membrane;
C34101H03EF_c	aCL7621Contig1	highly similar to At5g24670 related cluster	GO:0005488, binding; GO:0016787, hydrolase activity;		GO:0008372, cellular component unknown;
C34101H07EF_c	aC34101H07EF_c	highly similar to Aspartate carbamoyltransferase 1, chloroplast precursor related cluster	GO:0005488, binding; GO:0016740, transferase activity;	GO:0006139, nucleobase- nucleoside- nucleotide and nucleic acid metabolism; GO:0006519, amino acid and derivative metabolism; GO:0009058, biosynthesis;	GO:0005737, cytoplasm;
C34101H10EF_c	aCL7729Contig1	highly similar to Acetyltranferase-like protein related cluster	GO:0016740, transferase activity;	GO:0000004, biological process unknown;	GO:0008372, cellular component unknown;
C34102A01EF_c	aC34102A01EF_c	highly similar to Lipoate protein ligase-like protein related cluster
C34102B01EF_c	aCL5256Contig1	highly similar to F9L1.33 protein related cluster	GO:0016829, lyase activity;	GO:0043170, macromolecule metabolism;
C34102B05EF_c	aC34102B05EF_c	highly similar to Putative guanylate binding protein related cluster	GO:0005488, binding; GO:0016787, hydrolase activity;	GO:0007582, physiological process; GO:0050896, response to stimulus;	GO:0016020, membrane;
C34102B12EF_c	aCL8930Contig1	highly similar to Putative CorA-like Mg2+ transporter protein related cluster	GO:0015075, ion transporter activity;	GO:0006810, transport;	GO:0016020, membrane;
C34102C02EF_c	aCL1089Contig1	highly similar to Expressed protein related cluster	GO:0005215, transporter activity; GO:0005386, carrier activity;	GO:0006810, transport;	GO:0005737, cytoplasm; GO:0016020, membrane;
C34102D06EF_c	aC34102D06EF_c	no_annotation_available
C34102E06EF_c	aC34102E06EF_c	highly similar to AGO4-1 related cluster			GO:0008372, cellular component unknown;
C34102E08EF_c	aCL7403Contig1	highly similar to Predicted NAD-dependent oxidoreductase related cluster	GO:0005488, binding; GO:0016491, oxidoreductase activity;	GO:0008152, metabolism; GO:0050875, cellular physiological process; GO:0050896, response to stimulus;
C34102E10EF_c	aCL5669Contig1	highly similar to Phloem calmodulin-like-domain protein kinase PCPK1 related cluster	GO:0005488, binding; GO:0016301, kinase activity;	GO:0043170, macromolecule metabolism; GO:0050875, cellular physiological process;	GO:0005737, cytoplasm;
C34102F07EF_c	aC34102F07EF_c	similar to Protein At2g03470 related cluster
C34102G01EF_c	aCL5Contig7	highly similar to T20M3.14 protein related cluster	GO:0005554, molecular function unknown;		GO:0008372, cellular component unknown;
C34102G10EF_c	aC34102G10EF_c	highly similar to VDAC1.3 related cluster	GO:0015075, ion transporter activity; GO:0015267, channel or pore class transporter activity;	GO:0006810, transport;	GO:0005737, cytoplasm; GO:0016020, membrane;
C34102H03EF_c	aC34102H03EF_c	no_annotation_available
C34102H07EF_c	aC34102H07EF_c	highly similar to 40S ribosomal protein S19 related cluster	GO:0005198, structural molecule activity;	GO:0009058, biosynthesis; GO:0043170, macromolecule metabolism; GO:0050875, cellular physiological process;	GO:0005622, intracellular; GO:0005737, cytoplasm;
C34102H10EF_c	aC34102H10EF_c	highly similar to Nicotinate phosphoribosyltransferase-like protein related cluster	GO:0016740, transferase activity;	GO:0006139, nucleobase- nucleoside- nucleotide and nucleic acid metabolism; GO:0009058, biosynthesis;	GO:0008372, cellular component unknown;
C34103A02EF_c	aCL9084Contig1	highly similar to Expressed protein related cluster	GO:0005488, binding; GO:0016787, hydrolase activity; GO:0016874, ligase activity;	GO:0043170, macromolecule metabolism; GO:0050875, cellular physiological process;	GO:0005622, intracellular;
C34103A07EF_c	aCL7902Contig1	highly similar to Oligopeptidase A related cluster	GO:0016787, hydrolase activity;	GO:0043170, macromolecule metabolism; GO:0050875, cellular physiological process;	GO:0005737, cytoplasm;
C34103B02EF_c	aCL632Contig3	highly similar to Proline-rich protein related cluster
C34103B10EF_c	aCL5589Contig1	highly similar to Multidrug resistance-associated protein (MRP); ABC-transoprter related cluster		GO:0006810, transport;	GO:0016020, membrane;
C34103B11EF_c	aCL7843Contig1	highly similar to F21M11.16 protein related cluster			GO:0005737, cytoplasm;
C34103C02EF_c	aC34103C02EF_c	highly similar to Dehydrin related cluster
C34103C06EF_c	aCL6285Contig1	highly similar to Mitochondrial ADP/ATP carrier proteins related cluster	GO:0005488, binding;	GO:0006810, transport;	GO:0005737, cytoplasm; GO:0016020, membrane;
C34103D04EF_c	aC34103D04EF_c	highly similar to Cluster related to UPI00005DC23F; catalytic	GO:0003824, catalytic activity;
C34103D11EF_c	aC34103D11EF_c	highly similar to Putative golgi transport complex protein; 67058-70172 related cluster			GO:0005737, cytoplasm;
C34103E01EF_c	aC34103E01EF_c	highly similar to | Symbol: None | expressed protein | chr4:9274467-9276349 REVERSE | Aliases: None	GO:0005554, molecular function unknown;	GO:0000004, biological process unknown;	GO:0016020, membrane;
C34103E03EF_c	aCL4687Contig1	highly similar to Protein transport factor-like protein related cluster	GO:0005515, protein binding;	GO:0006810, transport; GO:0046903, secretion;	GO:0005737, cytoplasm; GO:0016020, membrane;
C34103E04EF_c	aC34103E04EF_c	highly similar to YUP8H12.24 protein related cluster	GO:0005488, binding;	GO:0000004, biological process unknown;	GO:0008372, cellular component unknown;
C34103F02EF_c	aCL8212Contig1	no_annotation_available
C34103F04EF_c	aC34103F04EF_c	highly similar to | Symbol: None | zinc finger (C2H2 type) family protein, contains Pfam profile: PF00096 zinc finger, C2H2 type | chr4:13063273-13067949 FORWARD | Aliases: M7J2.20, M7J2_20	GO:0003676, nucleic acid binding; GO:0005488, binding;	GO:0000004, biological process unknown;	GO:0005634, nucleus;
C34103F07EF_c	aCL7619Contig1	no_annotation_available
C34103F09EF_c	aC34103F09EF_c	highly similar to Adenylate kinase, putative related cluster	GO:0005488, binding; GO:0016301, kinase activity; GO:0016740, transferase activity;	GO:0006139, nucleobase- nucleoside- nucleotide and nucleic acid metabolism;	GO:0005737, cytoplasm;
C34103F11EF_c	aCL4054Contig1	highly similar to Cluster related to UPI000009CD7E; P0401G10.6	GO:0005554, molecular function unknown;	GO:0000004, biological process unknown;	GO:0008372, cellular component unknown;
C34103G04EF_c	aCL5566Contig1	highly similar to Isocitrate dehydrogenase-like protein related cluster	GO:0016491, oxidoreductase activity;	GO:0008152, metabolism; GO:0043170, macromolecule metabolism; GO:0050875, cellular physiological process;	GO:0005737, cytoplasm;
C34103G07EF_c	aC34103G07EF_c	highly similar to Adenosine kinase related cluster	GO:0016301, kinase activity;
C34103G10EF_c	aC34103G10EF_c	highly similar to Mitochondrial phosphate translocator related cluster	GO:0005215, transporter activity; GO:0005488, binding;	GO:0006810, transport;	GO:0005737, cytoplasm; GO:0016020, membrane;
C34103G12EF_c	aCL2407Contig1	highly similar to Lung seven transmembrane receptor, putative related cluster	GO:0005554, molecular function unknown;	GO:0000004, biological process unknown;	GO:0016020, membrane;
C34103H01EF_c	aCL7196Contig1	highly similar to Actin-11 related cluster			GO:0005737, cytoplasm;
C34103H04EF_c	aCL2231Contig1	no_annotation_available
C34103H07EF_c	aC34103H07EF_c	no_annotation_available
C34103H09EF_c	aC34103H09EF_c	similar to Genomic DNA, chromosome 3, P1 clone: MPN9 related cluster	GO:0005489, electron transporter activity;	GO:0006118, electron transport;	GO:0016020, membrane;
C34104A03EF_c	aC34104A03EF_c	highly similar to Nt-rab6 protein related cluster	GO:0005488, binding;
C34104B12EF_c	aC34104B12EF_c	highly similar to RNA helicase related cluster	GO:0004386, helicase activity; GO:0016787, hydrolase activity;
C34104C07EF_c	aCL5331Contig1	highly similar to Cytosolic small ribosomal subunit S4, putative related cluster	GO:0005198, structural molecule activity;	GO:0009058, biosynthesis; GO:0043170, macromolecule metabolism; GO:0050875, cellular physiological process;	GO:0005737, cytoplasm;
C34104D04EF_c	aC34104D04EF_c	highly similar to Putative receptor protein kinase; 10992-14231 related cluster	GO:0005488, binding; GO:0016301, kinase activity;	GO:0007154, cell communication; GO:0043170, macromolecule metabolism; GO:0050875, cellular physiological process;	GO:0005737, cytoplasm;
C34104E08EF_c	aC34104E08EF_c	no_annotation_available
C34104F08EF_c	aC34104F08EF_c	highly similar to Spermine synthase related cluster
C34104F10EF_c	aCL3060Contig1	highly similar to Gb|AAF24946.1 related cluster	GO:0005554, molecular function unknown;	GO:0000004, biological process unknown;	GO:0005737, cytoplasm;
C34104G01EF_c	aC34104G01EF_c	highly similar to Pectin lyase D precursor related cluster
C34104G05EF_c	aCL334Contig1	highly similar to Translationally-controlled tumor protein homolog related cluster		GO:0000004, biological process unknown;	GO:0005737, cytoplasm;
C34104H01EF_c	aCL6285Contig1	highly similar to Mitochondrial ADP/ATP carrier proteins related cluster	GO:0005488, binding;	GO:0006810, transport;	GO:0005737, cytoplasm; GO:0016020, membrane;
C34104H07EF_c	aCL4679Contig1	highly similar to Alkaline/neutral invertase related cluster	GO:0016787, hydrolase activity;	GO:0000004, biological process unknown;	GO:0005737, cytoplasm;
C34104H09EF_c	aC34104H09EF_c	highly similar to Receptor kinase Lecrk related cluster	GO:0016301, kinase activity;	GO:0043170, macromolecule metabolism; GO:0050875, cellular physiological process;	GO:0016020, membrane;
C34104H10EF_c	aCL1115Contig2	highly similar to AT4g26270/T25K17_80 related cluster	GO:0016301, kinase activity;	GO:0009056, catabolism; GO:0043170, macromolecule metabolism; GO:0050875, cellular physiological process;	GO:0005737, cytoplasm;
C34105A06EF_c	aCL912Contig1	highly similar to PDR-type ABC transporter 1 related cluster	GO:0005215, transporter activity; GO:0016787, hydrolase activity;		GO:0005737, cytoplasm;
C34105A08EF_c	aCL7677Contig1	highly similar to Resistance protein related cluster
C34105C04EF_c	aC34105C04EF_c	highly similar to Putative leucine-rich receptor-like protein kinase related cluster	GO:0005488, binding; GO:0016301, kinase activity;	GO:0007154, cell communication; GO:0043170, macromolecule metabolism; GO:0050875, cellular physiological process;	GO:0016020, membrane;
C34105C05EF_c	aCL4732Contig1	highly similar to RNA-binding protein related cluster
C34105C07EF_c	aC34105C07EF_c	highly similar to 39 kDa EF-Hand containing protein related cluster	GO:0005488, binding;		GO:0008372, cellular component unknown;
C34105C11EF_c	aCL7557Contig1	similar to Copia-type polyprotein, putative related cluster
C34105D09EF_c	aCL7555Contig1	highly similar to MAP kinase phosphatase 1 related cluster
C34105E06EF_c	aC34105E06EF_c	highly similar to Putative mitochondrial carrier protein related cluster	GO:0005488, binding;	GO:0006810, transport;	GO:0005737, cytoplasm; GO:0016020, membrane;
C34105E08EF_c	aCL4942Contig1	no_annotation_available
C34105E11EF_c	aCL1672Contig1	highly similar to Poly(A)-specific ribonuclease PARN related cluster	GO:0016787, hydrolase activity; GO:0030528, transcription regulator activity;	GO:0006139, nucleobase- nucleoside- nucleotide and nucleic acid metabolism; GO:0043170, macromolecule metabolism; GO:0050789, regulation of biological process;	GO:0005634, nucleus; GO:0005737, cytoplasm;
C34105F08EF_c	aC34105F08EF_c	highly similar to | Symbol: None | GCN5-related N-acetyltransferase (GNAT) family protein, contains Pfam profile PF00583: acetyltransferase, GNAT family | chr4:10830318-10832104 REVERSE | Aliases: None	GO:0016740, transferase activity;	GO:0008152, metabolism;	GO:0005737, cytoplasm;
C34105G01EF_c	aCL3866Contig1	highly similar to Protein kinase Ck2 regulatory subunit 2 related cluster	GO:0030234, enzyme regulator activity;	GO:0000004, biological process unknown;	GO:0005622, intracellular; GO:0005634, nucleus; GO:0005737, cytoplasm;
C34105G02EF_c	aC34105G02EF_c	highly similar to RNA recognition motif. (A.k.a. RRM, RBD, or RNP domain), putative related cluster	GO:0003676, nucleic acid binding;	GO:0000004, biological process unknown;
C34105G06EF_c	aC34105G06EF_c	highly similar to Cluster related to UPI000034ED50; carbohydrate transporter/ sugar porter	GO:0005215, transporter activity; GO:0005386, carrier activity;	GO:0006810, transport;	GO:0016020, membrane;
C34105H03EF_c	aC34105H03EF_c	highly similar to Similarity to receptor kinase related cluster	GO:0005554, molecular function unknown;	GO:0050896, response to stimulus;	GO:0016020, membrane;
C34106A04EF_c	aC34106A04EF_c	similar to Expressed protein related cluster
C34106A07EF_c	aC34106A07EF_c	no_annotation_available
C34106B01EF_c	aCL8346Contig1	highly similar to Putative translation initiation factor related cluster	GO:0003676, nucleic acid binding; GO:0045182, translation regulator activity;	GO:0009058, biosynthesis; GO:0043170, macromolecule metabolism; GO:0050875, cellular physiological process;	GO:0008372, cellular component unknown;
C34106B06EF_c	aC34106B06EF_c	similar to Polycomb protein EMBRYONIC FLOWER 2 related cluster
C34106C07EF_c	aC34106C07EF_c	highly similar to NBS-LRR type disease resistance protein Rps1-k-2 related cluster	GO:0005488, binding;	GO:0008219, cell death; GO:0050896, response to stimulus;	GO:0016020, membrane;
C34106C09EF_c	aCL5956Contig1	highly similar to Target of rapamycin related cluster			GO:0005737, cytoplasm;
C34106D07EF_c	aCL114Contig1	highly similar to Protein AFR related cluster	GO:0005554, molecular function unknown;	GO:0000004, biological process unknown;	GO:0008372, cellular component unknown;
C34106D09EF_c	aCL5076Contig1	highly similar to Membrane protein-like related cluster			GO:0016020, membrane;
C34106F09EF_c	aC34106F09EF_c	highly similar to Arabidopsis thaliana genomic DNA, chromosome 5, P1 clone:MRB17 related cluster	GO:0005554, molecular function unknown;	GO:0000004, biological process unknown;	GO:0008372, cellular component unknown;
C34106G02EF_c	aC34106G02EF_c	no_annotation_available
C34106H09EF_c	aCL3225Contig2	highly similar to F6N23.9 protein related cluster	GO:0005488, binding; GO:0016301, kinase activity;	GO:0043170, macromolecule metabolism; GO:0050875, cellular physiological process;
C34106H10EF_c	aC34106H10EF_c	highly similar to DEFECTIVE IN ANTHER DEHISCENCE1 related cluster	GO:0016787, hydrolase activity;	GO:0008152, metabolism; GO:0009058, biosynthesis; GO:0050875, cellular physiological process; GO:0050896, response to stimulus;	GO:0005737, cytoplasm;
C34107A03EF_c	aC34107A03EF_c	highly similar to Importin alpha 1 related cluster	GO:0008565, protein transporter activity;	GO:0006810, transport;	GO:0008372, cellular component unknown;
C34107A09EF_c	aC34107A09EF_c	no_annotation_available
C34107A10EF_c	aCL8793Contig1	highly similar to Cyclin T1 related cluster
C34107C03EF_c	aC34107C03EF_c	highly similar to 4-amino-4-deoxychorismate lyase related cluster
C34107C06EF_c	aC34107C06EF_c	highly similar to Putative MFAP1 protein related cluster		GO:0000004, biological process unknown;
C34107D02EF_c	aCL18Contig10	highly similar to Caffeoyl-CoA O-methyltransferase 2 related cluster	GO:0016740, transferase activity;	GO:0006519, amino acid and derivative metabolism; GO:0009058, biosynthesis;	GO:0005737, cytoplasm;
C34107D05EF_c	aCL1447Contig1	highly similar to Beta-1,2-xylosyltransferase related cluster	GO:0016740, transferase activity;	GO:0009058, biosynthesis; GO:0043170, macromolecule metabolism; GO:0050875, cellular physiological process;	GO:0005737, cytoplasm; GO:0016020, membrane;
C34107D08EF_c	aCL5472Contig1	no_annotation_available
C34107D09EF_c	aC34107D09EF_c	no_annotation_available
C34107D12EF_c	aC34107D12EF_c	highly similar to Putative kinesin light chain related cluster			GO:0005737, cytoplasm;
C34107E01EF_c	aCL1373Contig1	highly similar to F7G19.17 protein related cluster	GO:0005386, carrier activity; GO:0015075, ion transporter activity;	GO:0006810, transport;	GO:0016020, membrane;
C34107E02EF_c	aCL8259Contig1	highly similar to RIB40 genomic DNA, SC005 related cluster
C34107E05EF_c	aCL877Contig2	highly similar to Serine/threonine protein kinase-like protein related cluster	GO:0005488, binding; GO:0016301, kinase activity;	GO:0043170, macromolecule metabolism; GO:0050875, cellular physiological process;	GO:0008372, cellular component unknown;
C34107F01EF_c	aCL5381Contig1	highly similar to Expressed protein related cluster	GO:0005554, molecular function unknown;	GO:0000004, biological process unknown;	GO:0005737, cytoplasm;
C34107F03EF_c	aCL5668Contig1	highly similar to Beta 1-3 glucanase related cluster	GO:0016787, hydrolase activity;	GO:0043170, macromolecule metabolism;	GO:0016020, membrane;
C34107F05EF_c	aCL4758Contig1	highly similar to 60s ribosomal protein yl6 related cluster	GO:0005198, structural molecule activity;	GO:0009058, biosynthesis; GO:0043170, macromolecule metabolism; GO:0050875, cellular physiological process;	GO:0005622, intracellular; GO:0005737, cytoplasm;
C34107F08EF_c	aC34107F08EF_c	highly similar to Sphingosine kinase related cluster	GO:0016301, kinase activity;	GO:0007154, cell communication;	GO:0005737, cytoplasm;
C34107G01EF_c	aC34107G01EF_c	highly similar to RIB40 genomic DNA, SC003 related cluster	GO:0005198, structural molecule activity;	GO:0009058, biosynthesis; GO:0043170, macromolecule metabolism; GO:0050875, cellular physiological process;	GO:0005622, intracellular; GO:0005737, cytoplasm;
C34107G02EF_c	aC34107G02EF_c	highly similar to At2g36630/F1O11.26 related cluster			GO:0016020, membrane;
C34107G03EF_c	aC34107G03EF_c	highly similar to T1B9.19 protein related cluster			GO:0008372, cellular component unknown;
C34107H08EF_c	aC34107H08EF_c	highly similar to Putative sulfate transporter ATST1 related cluster	GO:0005386, carrier activity; GO:0015075, ion transporter activity;	GO:0006810, transport;	GO:0016020, membrane;
C34108A03EF_c	aC34108A03EF_c	highly similar to Ubiquitin-protein ligase (Rsp5), putative related cluster	GO:0016874, ligase activity;	GO:0009056, catabolism; GO:0043170, macromolecule metabolism; GO:0050875, cellular physiological process;	GO:0005622, intracellular; GO:0005737, cytoplasm;
C34108A05EF_c	aCL8346Contig1	highly similar to Putative translation initiation factor related cluster	GO:0003676, nucleic acid binding; GO:0045182, translation regulator activity;	GO:0009058, biosynthesis; GO:0043170, macromolecule metabolism; GO:0050875, cellular physiological process;	GO:0008372, cellular component unknown;
C34108A10EF_c	aC34108A10EF_c	highly similar to Protein At5g20170 related cluster	GO:0005554, molecular function unknown;	GO:0000004, biological process unknown;	GO:0008372, cellular component unknown;
C34108B03EF_c	aC34108B03EF_c	no_annotation_available
C34108C10EF_c	aC34108C10EF_c	highly similar to Gb|AAC35225.1 related cluster	GO:0005554, molecular function unknown;	GO:0000004, biological process unknown;	GO:0008372, cellular component unknown;
C34108D04EF_c	aC34108D04EF_c	similar to Putative shrunken seed protein related cluster
C34108D06EF_c	aCL7462Contig1	highly similar to | Symbol: None | expressed protein | chr3:22885530-22887821 REVERSE | Aliases: F21F14.3
C34108E04EF_c	aC34108E04EF_c	highly similar to UDP-glucose glucosyltransferase related cluster	GO:0016740, transferase activity;	GO:0008152, metabolism;	GO:0016020, membrane;
C34108E05EF_c	aC34108E05EF_c	similar to Fructokinase, putative; 80047-82040 related cluster
C34108E06EF_c	aC34108E06EF_c	highly similar to Thiazole biosynthetic enzyme, chloroplast precursor related cluster		GO:0009058, biosynthesis; GO:0050875, cellular physiological process;	GO:0005737, cytoplasm;
C34108E08EF_c	aCL8894Contig1	highly similar to Predicted by genscan related cluster	GO:0005554, molecular function unknown;	GO:0000004, biological process unknown;	GO:0005737, cytoplasm;
C34108F02EF_c	aCL5527Contig1	highly similar to T24P13.2 related cluster		GO:0006519, amino acid and derivative metabolism; GO:0009058, biosynthesis;
C34108F03EF_c	aCL3223Contig1	highly similar to F15P23.1 protein related cluster		GO:0000004, biological process unknown; GO:0009058, biosynthesis; GO:0043170, macromolecule metabolism; GO:0050875, cellular physiological process;	GO:0005737, cytoplasm; GO:0016020, membrane;
C34108F04EF_c	aC34108F04EF_c	highly similar to Root iron transporter protein IRT1 related cluster	GO:0015075, ion transporter activity;	GO:0006810, transport; GO:0050875, cellular physiological process;	GO:0016020, membrane;
C34108F11EF_c	aCL7697Contig1	highly similar to Nuclear transcription factor Y subunit A-7 related cluster	GO:0003676, nucleic acid binding; GO:0030528, transcription regulator activity;	GO:0006139, nucleobase- nucleoside- nucleotide and nucleic acid metabolism; GO:0050789, regulation of biological process;	GO:0005634, nucleus;
C34108G01EF_c	aCL4938Contig1	highly similar to At2g17250/T23A1.11 related cluster	GO:0005554, molecular function unknown;	GO:0000004, biological process unknown;	GO:0008372, cellular component unknown;
C34108G07EF_c	aC34108G07EF_c	highly similar to Protein At2g34450 related cluster	GO:0003676, nucleic acid binding; GO:0030528, transcription regulator activity;	GO:0006139, nucleobase- nucleoside- nucleotide and nucleic acid metabolism; GO:0050789, regulation of biological process;	GO:0005737, cytoplasm;
C34108G09EF_c	aC34108G09EF_c	highly similar to EDS1 related cluster	GO:0004871, signal transducer activity; GO:0016787, hydrolase activity;	GO:0008152, metabolism;	GO:0008372, cellular component unknown;
C34109A02EF_c	aCL1072Contig1	highly similar to F25C20.22 protein related cluster			GO:0005737, cytoplasm;
C34109A05EF_c	aCL4408Contig1	highly similar to Arabidopsis thaliana genomic DNA, chromosome 3, P1 clone: MOE17 related cluster	GO:0003676, nucleic acid binding;	GO:0000004, biological process unknown;	GO:0005737, cytoplasm;
C34109A06EF_c	aC34109A06EF_c	highly similar to F6D8.14 protein related cluster	GO:0005554, molecular function unknown;	GO:0000004, biological process unknown;	GO:0005737, cytoplasm;
C34109A07EF_c	aC34109A07EF_c	no_annotation_available
C34109A10EF_c	aCL6022Contig1	highly similar to Putative tropinone reductase related cluster	GO:0016491, oxidoreductase activity;
C34109B01EF_c	aC34109B01EF_c	highly similar to Actin-11 related cluster			GO:0005737, cytoplasm;
C34109B07EF_c	aCL7068Contig1	highly similar to F8K7.22 protein related cluster	GO:0005515, protein binding;	GO:0000004, biological process unknown;	GO:0005622, intracellular;
C34109B11EF_c	aC34109B11EF_c	highly similar to Expressed protein related cluster	GO:0005554, molecular function unknown;	GO:0000004, biological process unknown;	GO:0005737, cytoplasm;
C34109C11EF_c	aCL7946Contig1	similar to AT3g11590/F24K9_26 related cluster
C34109D02EF_c	aC34109D02EF_c	highly similar to Vacuolar processing enzyme-2 related cluster
C34109E04EF_c	aCL4986Contig1	highly similar to Dicer-like 4 related cluster	GO:0003676, nucleic acid binding; GO:0016787, hydrolase activity;	GO:0006139, nucleobase- nucleoside- nucleotide and nucleic acid metabolism; GO:0043170, macromolecule metabolism;
C34109E06EF_c	aCL7712Contig1	highly similar to Scarecrow-like 1 related cluster	GO:0003676, nucleic acid binding; GO:0030528, transcription regulator activity;	GO:0006139, nucleobase- nucleoside- nucleotide and nucleic acid metabolism; GO:0050789, regulation of biological process;	GO:0005737, cytoplasm;
C34109E07EF_c	aC34109E07EF_c	highly similar to Arabidopsis thaliana genomic DNA, chromosome 5, P1 clone:MUL8 related cluster	GO:0005554, molecular function unknown;	GO:0000004, biological process unknown;	GO:0005737, cytoplasm;
C34109E11EF_c	aCL5635Contig1	highly similar to OSJNBb0005B05.8 protein related cluster	GO:0005488, binding; GO:0016301, kinase activity;	GO:0043170, macromolecule metabolism; GO:0050875, cellular physiological process;	GO:0016020, membrane;
C34109F01EF_c	aC34109F01EF_c	highly similar to Alcohol dehydrogenase related cluster	GO:0005488, binding; GO:0016491, oxidoreductase activity;		GO:0005737, cytoplasm;
C34109F02EF_c	aC34109F02EF_c	highly similar to Anthranilate phosphoribosyltransferase, chloroplast precursor related cluster	GO:0016740, transferase activity;	GO:0006519, amino acid and derivative metabolism; GO:0009058, biosynthesis;
C34109F08EF_c	aC34109F08EF_c	highly similar to Aryl-alcohol dehydrogenase (AAD), putative related cluster
C34109F10EF_c	aC34109F10EF_c	similar to Mitochondrial half-ABC transporter related cluster
C34109G01EF_c	aC34109G01EF_c	no_annotation_available
C34109G02EF_c	aCL393Contig1	highly similar to AT5g53140/MFH8_8 related cluster	GO:0003824, catalytic activity; GO:0016787, hydrolase activity;	GO:0043170, macromolecule metabolism; GO:0050875, cellular physiological process;	GO:0005737, cytoplasm; GO:0005941, unlocalized protein complex;
C34109H12EF_c	aCL7946Contig1	similar to AT3g11590/F24K9_26 related cluster
C34110B07EF_c	aCL672Contig1	no_annotation_available
C34110B08EF_c	aC34110B08EF_c	highly similar to Adenine phosphoribosyltransferase-like related cluster	GO:0016740, transferase activity;
C34110B11EF_c	aCL1555Contig1	highly similar to Similarity to rab3 GTPase-activating protein non-catalitic subunit related cluster	GO:0005554, molecular function unknown;	GO:0000004, biological process unknown;	GO:0008372, cellular component unknown;
C34110C04EF_c	aC34110C04EF_c	highly similar to Branched chain aminotransferase BCAT1 related cluster
C34110C06EF_c	aCL3361Contig1	highly similar to SLT1 protein related cluster			GO:0008372, cellular component unknown;
C34110C07EF_c	aCL5437Contig1	highly similar to Putative prephenate dehydratase related cluster	GO:0005488, binding; GO:0016829, lyase activity;	GO:0006519, amino acid and derivative metabolism; GO:0008152, metabolism; GO:0009058, biosynthesis;	GO:0005737, cytoplasm;
C34110D01EF_c	aCL8259Contig1	highly similar to RIB40 genomic DNA, SC005 related cluster
C34110D06EF_c	aCL2584Contig1	highly similar to Glutathione S-transferase related cluster	GO:0016740, transferase activity;
C34110D07EF_c	aCL7557Contig1	similar to Copia-type polyprotein, putative related cluster
C34110E09EF_c	aC34110E09EF_c	highly similar to Polygalacturonase precursor related cluster
C34110F07EF_c	aCL5052Contig1	highly similar to T2L5.1 protein related cluster	GO:0016491, oxidoreductase activity;	GO:0006519, amino acid and derivative metabolism; GO:0009058, biosynthesis;	GO:0005737, cytoplasm;
C34110G04EF_c	aCL5Contig7	highly similar to T20M3.14 protein related cluster	GO:0005554, molecular function unknown;		GO:0008372, cellular component unknown;
C34110G05EF_c	aCL250Contig6	highly similar to Hydroxyproline-rich glycoprotein-like related cluster	GO:0005554, molecular function unknown;	GO:0000004, biological process unknown;	GO:0005737, cytoplasm;
C34110H02EF_c	aC34110H02EF_c	highly similar to ATPA_NEUCR ATP synthase alpha chain, mitochondrial related cluster	GO:0005386, carrier activity; GO:0005488, binding; GO:0015075, ion transporter activity; GO:0016787, hydrolase activity;	GO:0006139, nucleobase- nucleoside- nucleotide and nucleic acid metabolism; GO:0006810, transport; GO:0009058, biosynthesis;	GO:0005737, cytoplasm;
C34110H05EF_c	aC34110H05EF_c	highly similar to Cytosolic small ribosomal subunit S4, putative related cluster	GO:0005198, structural molecule activity;	GO:0009058, biosynthesis; GO:0043170, macromolecule metabolism; GO:0050875, cellular physiological process;	GO:0005737, cytoplasm;
C34110H07EF_c	aCL5331Contig1	highly similar to Cytosolic small ribosomal subunit S4, putative related cluster	GO:0005198, structural molecule activity;	GO:0009058, biosynthesis; GO:0043170, macromolecule metabolism; GO:0050875, cellular physiological process;	GO:0005737, cytoplasm;
C32101A10EF_c	aC32101A10EF_c	similar to OSJNBa0086O06.17 protein related cluster
C32101A12EF_c	aCL803Contig1	highly similar to Putative glutathione S-transferase T3 related cluster	GO:0016740, transferase activity;
C32101C07EF_c	aCL5436Contig1	highly similar to ADP-ribosylation factor 1 related cluster
C32101D03EF_c	aC32101D03EF_c	highly similar to Nse1 non-SMC component of SMC5-6 complex, putative related cluster
C32101D04EF_c	aCL568Contig1	highly similar to Serine/threonine-protein kinase AFC2 related cluster	GO:0016301, kinase activity;
C32101D08EF_c	aC32101D08EF_c	highly similar to Arabidopsis thaliana genomic DNA, chromosome 3, P1 clone: MIL23 related cluster	GO:0005488, binding;	GO:0000004, biological process unknown;	GO:0016020, membrane;
C32101D10EF_c	aC32101D10EF_c	highly similar to T27I1.4 protein related cluster			GO:0008372, cellular component unknown;
C32101E05EF_c	aC32101E05EF_c	no_annotation_available
C32101E06EF_c	aC32101E06EF_c	highly similar to Cluster related to UPI00001A3BBB; Oxidoreductase, aldo/keto reductase family	GO:0016491, oxidoreductase activity;		GO:0005737, cytoplasm;
C32101E09EF_c	aC32101E09EF_c	highly similar to Protein At4g35987 related cluster	GO:0005554, molecular function unknown;	GO:0000004, biological process unknown;	GO:0005737, cytoplasm;
C32101E11EF_c	aC32101E11EF_c	highly similar to Cluster related to UPI00001A3BBB; Oxidoreductase, aldo/keto reductase family	GO:0016491, oxidoreductase activity;		GO:0005737, cytoplasm;
C32101F04EF_c	aCL2727Contig1	highly similar to Glucose-6-phosphate/phosphate-translocator precursor related cluster	GO:0005215, transporter activity; GO:0005386, carrier activity;	GO:0006810, transport;	GO:0005737, cytoplasm; GO:0016020, membrane;
C32101F12EF_c	aC32101F12EF_c	no_annotation_available
C32101G05EF_c	aC32101G05EF_c	no_annotation_available
C32101G07EF_c	aC32101G07EF_c	highly similar to Putative zinc-binding protein related cluster	GO:0005488, binding;	GO:0000004, biological process unknown;
C32101H07EF_c	aC32101H07EF_c	no_annotation_available
C32101H09EF_c	aC32101H09EF_c	similar to Arabidopsis thaliana genomic DNA, chromosome 5, TAC clone:K24C1 related cluster	GO:0005554, molecular function unknown;	GO:0000004, biological process unknown;	GO:0008372, cellular component unknown;
C32101H10EF_c	aC32101H10EF_c	highly similar to Golgi SNARE 11 protein related cluster	GO:0005515, protein binding;	GO:0006810, transport; GO:0006944, membrane fusion; GO:0046903, secretion;	GO:0016020, membrane;
C32101H11EF_c	aC32101H11EF_c	highly similar to F5O11.21 related cluster	GO:0005488, binding; GO:0016301, kinase activity;	GO:0007154, cell communication; GO:0043170, macromolecule metabolism; GO:0050875, cellular physiological process;	GO:0016020, membrane;
C32102A02EF_c	aCL5504Contig1	highly similar to Proteasome protein-like related cluster	GO:0005554, molecular function unknown;	GO:0000004, biological process unknown;	GO:0008372, cellular component unknown;
C32102A03EF_c	aCL4327Contig1	highly similar to Mutator-like transposase related cluster	GO:0005554, molecular function unknown;	GO:0000004, biological process unknown;	GO:0008372, cellular component unknown;
C32102A05EF_c	aC32102A05EF_c	highly similar to Pto kinase interactor 1 related cluster	GO:0005488, binding; GO:0016301, kinase activity;	GO:0043170, macromolecule metabolism; GO:0050875, cellular physiological process;	GO:0008372, cellular component unknown;
C32102A07EF_c	aCL5962Contig1	no_annotation_available
C32102A09EF_c	aCL1434Contig5	highly similar to Cluster related to UPI00001A3BBB; Oxidoreductase, aldo/keto reductase family
C32102A12EF_c	aCL7218Contig1	highly similar to Gb|AAF13084.1 related cluster	GO:0005554, molecular function unknown;	GO:0000004, biological process unknown;	GO:0008372, cellular component unknown;
C32102B06EF_c	aCL2167Contig1	highly similar to Gb|AAD25781.1 related cluster	GO:0005515, protein binding;	GO:0006810, transport; GO:0046903, secretion;	GO:0005737, cytoplasm;
C32102B11EF_c	aC32102B11EF_c	highly similar to (-)-germacrene D synthase related cluster	GO:0016829, lyase activity;	GO:0008152, metabolism;	GO:0005737, cytoplasm;
C32102C09EF_c	aCL1434Contig5	highly similar to Cluster related to UPI00001A3BBB; Oxidoreductase, aldo/keto reductase family
C32102D05EF_c	aC32102D05EF_c	similar to Similarity to 30s ribosomal protein s1 related cluster	GO:0003676, nucleic acid binding;		GO:0005737, cytoplasm;
C32102D06EF_c	aCL5374Contig1	highly similar to Expressed protein related cluster	GO:0005554, molecular function unknown;	GO:0000004, biological process unknown;	GO:0008372, cellular component unknown;
C32102D11EF_c	aC32102D11EF_c	similar to Reduced vernalization response 1 related cluster
C32102E09EF_c	aCL2337Contig1	highly similar to Putative outer envelope membrane protein OEP75 related cluster			GO:0005737, cytoplasm; GO:0016020, membrane;
C32102E10EF_c	aCL4688Contig1	highly similar to Ethylene-induced esterase related cluster	GO:0003824, catalytic activity; GO:0016787, hydrolase activity;		GO:0008372, cellular component unknown;
C32102E12EF_c	aC32102E12EF_c	highly similar to Protein At2g29525 related cluster	GO:0005554, molecular function unknown;	GO:0000004, biological process unknown;	GO:0008372, cellular component unknown;
C32102F04EF_c	aCL8488Contig1	highly similar to Glycine-rich RNA-binding protein-like related cluster	GO:0003676, nucleic acid binding;	GO:0000004, biological process unknown;	GO:0008372, cellular component unknown;
C32102F06EF_c	aCL5962Contig1	no_annotation_available
C32102F07EF_c	aCL5962Contig1	no_annotation_available
C32102F10EF_c	aCL7850Contig1	highly similar to Ferredoxin--NADP reductase, root isozyme, chloroplast precursor related cluster	GO:0016491, oxidoreductase activity;	GO:0006118, electron transport;	GO:0005737, cytoplasm;
C32102F12EF_c	aCL7202Contig1	highly similar to Chloroplast import receptor Toc90 related cluster			GO:0005737, cytoplasm; GO:0016020, membrane;
C32102G01EF_c	aC32102G01EF_c	highly similar to Peptide chain release factor, putative; 8726-9996 related cluster	GO:0003676, nucleic acid binding; GO:0045182, translation regulator activity;	GO:0009058, biosynthesis; GO:0043170, macromolecule metabolism; GO:0050875, cellular physiological process;	GO:0005737, cytoplasm;
C32102G05EF_c	aCL1592Contig1	highly similar to Putative glycosyl transferase related cluster	GO:0016740, transferase activity;	GO:0009058, biosynthesis;	GO:0005737, cytoplasm;
C32102G08EF_c	aCL4754Contig1	no_annotation_available
C32102H02EF_c	aCL5795Contig1	highly similar to At1g55340 related cluster	GO:0005554, molecular function unknown;	GO:0000004, biological process unknown;	GO:0008372, cellular component unknown;
C32102H05EF_c	aC32102H05EF_c	highly similar to At4g13270 related cluster	GO:0005554, molecular function unknown;	GO:0000004, biological process unknown;	GO:0005737, cytoplasm;
C32102H06EF_c	aC32102H06EF_c	no_annotation_available
C32103A01EF_c	aCL5314Contig1	highly similar to N-acetylornithine deacetylase-like protein, related cluster	GO:0016787, hydrolase activity;	GO:0043170, macromolecule metabolism; GO:0050875, cellular physiological process;
C32103A09EF_c	aC32103A09EF_c	similar to Arm repeat containing protein, putative related cluster		GO:0000004, biological process unknown;
C32103B02EF_c	aCL5815Contig1	highly similar to Arabidopsis thaliana genomic DNA, chromosome 5, TAC clone:K2N11 related cluster	GO:0005488, binding;		GO:0005737, cytoplasm;
C32103B03EF_c	aC32103B03EF_c	similar to Salt-inducible protein-like related cluster	GO:0005488, binding; GO:0016491, oxidoreductase activity;	GO:0006118, electron transport;	GO:0016020, membrane;
C32103B07EF_c	aC32103B07EF_c	similar to Teosinte glume architecture 1 related cluster
C32103C04EF_c	aC32103C04EF_c	highly similar to AT3g13050/MGH6_16 related cluster	GO:0005215, transporter activity; GO:0005386, carrier activity;	GO:0006810, transport;	GO:0016020, membrane;
C32103D01EF_c	aCL2881Contig2	highly similar to At2g25300 related cluster	GO:0016740, transferase activity;	GO:0009058, biosynthesis; GO:0043170, macromolecule metabolism; GO:0050875, cellular physiological process;	GO:0005737, cytoplasm; GO:0016020, membrane;
C32103E02EF_c	aCL4707Contig1	highly similar to Putative esterase-like protein related cluster	GO:0003824, catalytic activity;
C32103E03EF_c	aCL4707Contig1	highly similar to Putative esterase-like protein related cluster	GO:0003824, catalytic activity;
C32103E04EF_c	aCL2248Contig1	highly similar to AT4g13250/F17N18_140 related cluster	GO:0016491, oxidoreductase activity;	GO:0008152, metabolism;	GO:0008372, cellular component unknown;
C32103F08EF_c	aCL2058Contig1	highly similar to Expressed protein related cluster	GO:0005488, binding; GO:0016787, hydrolase activity;		GO:0005737, cytoplasm;
C32103G01EF_c	aC32103G01EF_c	highly similar to O-methyltransferase-like protein related cluster	GO:0016740, transferase activity;		GO:0005737, cytoplasm;
C32103G05EF_c	aC32103G05EF_c	highly similar to FRO2 homolog related cluster
C32103G11EF_c	aC32103G11EF_c	highly similar to Expressed protein related cluster	GO:0005554, molecular function unknown;	GO:0000004, biological process unknown;	GO:0016020, membrane;
C32103H09EF_c	aC32103H09EF_c	highly similar to F9P14.12 protein related cluster	GO:0016787, hydrolase activity;	GO:0043170, macromolecule metabolism; GO:0050875, cellular physiological process;	GO:0016020, membrane;
C32103H11EF_c	aC32103H11EF_c	similar to Copper fist DNA binding domain protein related cluster
C32104A07EF_c	aCL7974Contig1	highly similar to Putative phytosulfokine receptor precursor related cluster	GO:0005488, binding; GO:0016301, kinase activity;	GO:0007154, cell communication; GO:0043170, macromolecule metabolism; GO:0050875, cellular physiological process;	GO:0016020, membrane;
C32104A08EF_c	aC32104A08EF_c	no_annotation_available
C32104A12EF_c	aC32104A12EF_c	highly similar to F9F8.15 protein related cluster		GO:0000004, biological process unknown;	GO:0016020, membrane;
C32104B02EF_c	aC32104B02EF_c	highly similar to Hypersensitive-induced response protein related cluster		GO:0000004, biological process unknown;
C32104B04EF_c	aC32104B04EF_c	no_annotation_available
C32104B06EF_c	aC32104B06EF_c	highly similar to Type IIB calcium ATPase related cluster	GO:0005386, carrier activity; GO:0005515, protein binding; GO:0015075, ion transporter activity; GO:0016787, hydrolase activity;	GO:0006810, transport; GO:0008152, metabolism;	GO:0005737, cytoplasm;
C32104B11EF_c	aC32104B11EF_c	highly similar to | Symbol: None | expressed protein | chr4:16990176-16992891 FORWARD | Aliases: F4B14.140, F4B14_140	GO:0005554, molecular function unknown;
C32104B12EF_c	aC32104B12EF_c	highly similar to Putative receptor kinase related cluster	GO:0005488, binding; GO:0016301, kinase activity;	GO:0043170, macromolecule metabolism; GO:0050875, cellular physiological process;	GO:0016020, membrane;
C32104C10EF_c	aCL5226Contig1	highly similar to CTF2A related cluster	GO:0016491, oxidoreductase activity;	GO:0006118, electron transport; GO:0008152, metabolism;	GO:0005737, cytoplasm;
C32104C11EF_c	aCL2548Contig2	highly similar to T3H13.1 protein related cluster	GO:0016874, ligase activity;	GO:0009056, catabolism; GO:0043170, macromolecule metabolism; GO:0050875, cellular physiological process;
C32104D01EF_c	aC32104D01EF_c	no_annotation_available
C32104D05EF_c	aC32104D05EF_c	similar to Ubiquitin-specific protease 21 related cluster	GO:0016787, hydrolase activity;	GO:0009056, catabolism; GO:0043170, macromolecule metabolism; GO:0050875, cellular physiological process;	GO:0005737, cytoplasm;
C32104D09EF_c	aC32104D09EF_c	no_annotation_available
C32104D12EF_c	aCL5933Contig1	no_annotation_available	GO:0005554, molecular function unknown;	GO:0000004, biological process unknown;	GO:0016020, membrane;
C32104F02EF_c	aC32104F02EF_c	highly similar to Putative inositol-1-monophosphatase related cluster	GO:0016787, hydrolase activity;	GO:0008152, metabolism; GO:0050875, cellular physiological process;	GO:0005737, cytoplasm;
C32104F03EF_c	aC32104F03EF_c	similar to Cluster related to UPI00001622D8; cation transporter/ efflux permease
C32104F07EF_c	aCL2766Contig1	highly similar to Protein At3g10480 related cluster		GO:0006139, nucleobase- nucleoside- nucleotide and nucleic acid metabolism; GO:0007275, development; GO:0050789, regulation of biological process;	GO:0005737, cytoplasm;
C32104F12EF_c	aC32104F12EF_c	highly similar to PINHEAD protein related cluster	GO:0005554, molecular function unknown;	GO:0000004, biological process unknown;	GO:0008372, cellular component unknown;
C32104G04EF_c	aC32104G04EF_c	highly similar to F6A14.6 protein related cluster	GO:0005554, molecular function unknown;	GO:0000004, biological process unknown;	GO:0008372, cellular component unknown;
C32104H06EF_c	aCL3076Contig1	highly similar to Senescence-induced receptor-like serine/threonine kinase-like related cluster			GO:0016020, membrane;
C32104H07EF_c	aCL4569Contig1	highly similar to T8F5.19 protein related cluster			GO:0005737, cytoplasm;
C32105A03EF_c	aC32105A03EF_c	highly similar to Arabidopsis thaliana genomic DNA, chromosome 3, P1 clone: MLN21 related cluster	GO:0016787, hydrolase activity;	GO:0008152, metabolism;	GO:0008372, cellular component unknown;
C32105B01EF_c	aCL7974Contig1	highly similar to Putative phytosulfokine receptor precursor related cluster	GO:0005488, binding; GO:0016301, kinase activity;	GO:0007154, cell communication; GO:0043170, macromolecule metabolism; GO:0050875, cellular physiological process;	GO:0016020, membrane;
C32105B07EF_c	aCL5584Contig1	highly similar to YUP8H12.11 protein related cluster	GO:0016740, transferase activity;	GO:0000004, biological process unknown;	GO:0005737, cytoplasm;
C32105B10EF_c	aCL8189Contig1	highly similar to Putative Ribosomal RNA processing protein related cluster	GO:0003676, nucleic acid binding; GO:0016787, hydrolase activity;		GO:0005737, cytoplasm;
C32105C07EF_c	aC32105C07EF_c	highly similar to MAP kinase activating protein-like related cluster	GO:0005554, molecular function unknown;	GO:0000004, biological process unknown;	GO:0016020, membrane;
C32105D05EF_c	aCL6088Contig1	highly similar to Enoyl-CoA-hydratase, putative related cluster	GO:0003824, catalytic activity; GO:0016787, hydrolase activity;	GO:0008152, metabolism; GO:0050875, cellular physiological process;	GO:0005737, cytoplasm;
C32105D08EF_c	aC32105D08EF_c	highly similar to Glycosyltransferase sugar-binding region containing DXD motif; Alpha 1,4-glycosyltransferase conserved region related cluster	GO:0005554, molecular function unknown; GO:0016740, transferase activity;	GO:0000004, biological process unknown;	GO:0005737, cytoplasm;
C32105D10EF_c	aCL2220Contig1	highly similar to Class III peroxidase related cluster	GO:0016209, antioxidant activity; GO:0016491, oxidoreductase activity;	GO:0008152, metabolism; GO:0050875, cellular physiological process; GO:0050896, response to stimulus;	GO:0016020, membrane;
C32105E01EF_c	aCL5314Contig1	highly similar to N-acetylornithine deacetylase-like protein, related cluster	GO:0016787, hydrolase activity;	GO:0043170, macromolecule metabolism; GO:0050875, cellular physiological process;
C32105E04EF_c	aC32105E04EF_c	highly similar to T17H7.12 related cluster	GO:0003824, catalytic activity; GO:0016874, ligase activity;	GO:0006139, nucleobase- nucleoside- nucleotide and nucleic acid metabolism; GO:0009058, biosynthesis;	GO:0016020, membrane;
C32105E08EF_c	aCL7997Contig1	highly similar to Integral membrane transporter-like protein related cluster	GO:0005215, transporter activity;	GO:0006810, transport;	GO:0016020, membrane;
C32105F03EF_c	aC32105F03EF_c	highly similar to Gb|AAD26950.1 related cluster	GO:0005554, molecular function unknown;	GO:0000004, biological process unknown;	GO:0008372, cellular component unknown;
C32105F05EF_c	aCL4452Contig1	highly similar to Golgi SNARE 11 protein related cluster	GO:0005515, protein binding;	GO:0006810, transport; GO:0006944, membrane fusion; GO:0046903, secretion;	GO:0016020, membrane;
C32105F06EF_c	aCL3726Contig1	highly similar to G2484-1 protein related cluster	GO:0003676, nucleic acid binding;
C32105G02EF_c	aC32105G02EF_c	similar to Cluster related to UPI00004D288D	GO:0005488, binding;	GO:0000004, biological process unknown;
C32105G03EF_c	aC32105G03EF_c	no_annotation_available
C32105G09EF_c	aCL5436Contig1	highly similar to ADP-ribosylation factor 1 related cluster
C32105G11EF_c	aC32105G11EF_c	no_annotation_available
C32105H04EF_c	aCL8313Contig1	highly similar to Cytochrome P450 monooxygenase CYP704B related cluster	GO:0005488, binding; GO:0016491, oxidoreductase activity;	GO:0006118, electron transport;	GO:0016020, membrane;
C32105H05EF_c	aC32105H05EF_c	no_annotation_available
C32105H07EF_c	aCL7997Contig1	highly similar to Integral membrane transporter-like protein related cluster	GO:0005215, transporter activity;	GO:0006810, transport;	GO:0016020, membrane;
C32105H08EF_c	aC32105H08EF_c	highly similar to Inositol 1,4,5-trisphosphate 5-phosphatase related cluster	GO:0016787, hydrolase activity;	GO:0000004, biological process unknown;	GO:0008372, cellular component unknown;
C32105H12EF_c	aC32105H12EF_c	no_annotation_available
C32106B02EF_c	aCL2219Contig1	highly similar to Sugar carrier protein A related cluster	GO:0005215, transporter activity; GO:0005386, carrier activity;	GO:0006810, transport;	GO:0016020, membrane;
C32106B11EF_c	aC32106B11EF_c	similar to | Symbol: None | expressed protein | chr3:8551779-8554737 REVERSE | Aliases: MYM9.8
C32106C06EF_c	aCL8024Contig1	highly similar to Potassium transporter 4 related cluster	GO:0015075, ion transporter activity;	GO:0006810, transport; GO:0050896, response to stimulus;	GO:0005737, cytoplasm; GO:0016020, membrane;
C32106E01EF_c	aC32106E01EF_c	similar to Putative pectate lyase Nt59 related cluster
C32106F02EF_c	aC32106F02EF_c	highly similar to At2g17140 protein related cluster			GO:0005737, cytoplasm;
C32106F08EF_c	aC32106F08EF_c	no_annotation_available
C32106F10EF_c	aCL3027Contig1	highly similar to Putative arginine/serine-rich splicing factor related cluster	GO:0003676, nucleic acid binding;
C32106H03EF_c	aCL7280Contig1	highly similar to Arabidopsis thaliana genomic DNA, chromosome 5, P1 clone:MRO11 related cluster			GO:0005737, cytoplasm; GO:0016020, membrane;
C32106H05EF_c	aC32106H05EF_c	highly similar to At1g34380 related cluster	GO:0003676, nucleic acid binding; GO:0003824, catalytic activity; GO:0016787, hydrolase activity;	GO:0000004, biological process unknown;	GO:0005737, cytoplasm;
C32107A08EF_c	aCL5833Contig1	highly similar to Arabidopsis thaliana genomic DNA, chromosome 5, P1 clone:MNA5 related cluster	GO:0005554, molecular function unknown;	GO:0000004, biological process unknown;	GO:0008372, cellular component unknown;
C32107B03EF_c	aCL8064Contig1	highly similar to Putative GTP-binding protein related cluster	GO:0003676, nucleic acid binding; GO:0005488, binding; GO:0045182, translation regulator activity;	GO:0009058, biosynthesis; GO:0043170, macromolecule metabolism; GO:0050875, cellular physiological process;	GO:0005737, cytoplasm;
C32107B04EF_c	aC32107B04EF_c	highly similar to F5O11.19 related cluster		GO:0000004, biological process unknown;
C32107B11EF_c	aCL3871Contig1	highly similar to Beta-amylase related cluster	GO:0016787, hydrolase activity;	GO:0009056, catabolism; GO:0043170, macromolecule metabolism;	GO:0008372, cellular component unknown; GO:0016020, membrane;
C32107C06EF_c	aC32107C06EF_c	similar to | Symbol: None | expressed protein | chr4:6688829-6693754 FORWARD | Aliases: None
C32107C09EF_c	aC32107C09EF_c	highly similar to Biotin carboxylase precursor related cluster	GO:0016874, ligase activity;
C32107C11EF_c	aC32107C11EF_c	highly similar to Seven transmembrane protein Mlo4 related cluster	GO:0005515, protein binding;	GO:0008219, cell death; GO:0050896, response to stimulus;	GO:0016020, membrane;
C32107C12EF_c	aC32107C12EF_c	similar to Transposase related cluster
C32107D08EF_c	aC32107D08EF_c	highly similar to AT4g03420/F9H3_4 related cluster	GO:0005554, molecular function unknown;	GO:0000004, biological process unknown;	GO:0008372, cellular component unknown;
C32107D11EF_c	aC32107D11EF_c	highly similar to Protein At5g56040 related cluster	GO:0005488, binding; GO:0016301, kinase activity;	GO:0007154, cell communication; GO:0043170, macromolecule metabolism; GO:0050875, cellular physiological process;	GO:0016020, membrane;
C32107E06EF_c	aC32107E06EF_c	highly similar to Putative allyl alcohol dehydrogenase related cluster	GO:0005488, binding; GO:0016491, oxidoreductase activity;		GO:0008372, cellular component unknown;
C32107E09EF_c	aC32107E09EF_c	no_annotation_available
C32107F11EF_c	aCL8728Contig1	similar to At2g42280 related cluster
C32107F12EF_c	aCL8608Contig1	no_annotation_available
C32107H03EF_c	aCL2219Contig1	highly similar to Sugar carrier protein A related cluster	GO:0005215, transporter activity; GO:0005386, carrier activity;	GO:0006810, transport;	GO:0016020, membrane;
C32107H05EF_c	aCL8608Contig1	no_annotation_available
C32107H07EF_c	aC32107H07EF_c	highly similar to | Symbol: None | expressed protein | chr4:17604088-17604926 REVERSE | Aliases: None	GO:0005554, molecular function unknown;	GO:0000004, biological process unknown;	GO:0008372, cellular component unknown;
C32108A09EF_c	aC32108A09EF_c	highly similar to GDSL-motif lipase/hydrolase-like protein related cluster	GO:0016787, hydrolase activity;	GO:0008152, metabolism;	GO:0016020, membrane;
C32108B06EF_c	aC32108B06EF_c	highly similar to At1g72880 related cluster	GO:0016787, hydrolase activity;	GO:0000004, biological process unknown;	GO:0008372, cellular component unknown;
C32108B08EF_c	aC32108B08EF_c	similar to AT3g59470/T16L24_20 related cluster
C32108B11EF_c	aC32108B11EF_c	no_annotation_available
C32108C02EF_c	aC32108C02EF_c	highly similar to F9C16.6 related cluster	GO:0003824, catalytic activity; GO:0016787, hydrolase activity;	GO:0043170, macromolecule metabolism; GO:0050875, cellular physiological process;	GO:0005941, unlocalized protein complex;
C32108C06EF_c	aCL8173Contig1	highly similar to Acyl-CoA independent ceramide synthase related cluster	GO:0003824, catalytic activity; GO:0016787, hydrolase activity;	GO:0008152, metabolism; GO:0050875, cellular physiological process;	GO:0016020, membrane;
C32108C07EF_c	aCL2739Contig1	highly similar to Ubiquitin-specific protease 24 related cluster	GO:0016787, hydrolase activity;	GO:0009056, catabolism; GO:0043170, macromolecule metabolism; GO:0050875, cellular physiological process;	GO:0008372, cellular component unknown;
C32108C09EF_c	aC32108C09EF_c	highly similar to Sorbitol related enzyme related cluster	GO:0005488, binding; GO:0016491, oxidoreductase activity;
C32108C12EF_c	aC32108C12EF_c	no_annotation_available
C32108D07EF_c	aC32108D07EF_c	highly similar to Protein phosphatase 2C-like protein related cluster	GO:0003824, catalytic activity; GO:0016787, hydrolase activity;
C32108D09EF_c	aCL3293Contig1	highly similar to Purple acid phosphatase related cluster	GO:0016787, hydrolase activity;	GO:0000004, biological process unknown;	GO:0016020, membrane;
C32108D10EF_c	aC32108D10EF_c	similar to Type IIB calcium ATPase related cluster
C32108E09EF_c	aCL3636Contig1	highly similar to At3g51780/ORF3 related cluster	GO:0005515, protein binding;	GO:0008219, cell death; GO:0043170, macromolecule metabolism; GO:0050789, regulation of biological process; GO:0050875, cellular physiological process;
C32108F07EF_c	aC32108F07EF_c	highly similar to Phytoene synthase, chloroplast precursor related cluster	GO:0016740, transferase activity;		GO:0005737, cytoplasm;
C32108G01EF_c	aC32108G01EF_c	highly similar to Cluster related to UPI000009D1D4; P0436E04.8	GO:0005554, molecular function unknown;		GO:0016020, membrane;
C32108G05EF_c	aCL7385Contig1	highly similar to Expressed protein related cluster	GO:0003824, catalytic activity;	GO:0000004, biological process unknown;	GO:0005737, cytoplasm;
C32108G10EF_c	aCL3217Contig1	highly similar to Glycine-rich protein, putative related cluster	GO:0005554, molecular function unknown;	GO:0000004, biological process unknown;	GO:0008372, cellular component unknown;
C32108G11EF_c	aC32108G11EF_c	no_annotation_available
C32108H03EF_c	aCL3315Contig1	no_annotation_available
C32108H05EF_c	aCL7385Contig1	highly similar to Expressed protein related cluster	GO:0003824, catalytic activity;	GO:0000004, biological process unknown;	GO:0005737, cytoplasm;
C32108H06EF_c	aCL6389Contig1	highly similar to Serine/threonine-specific protein kinase-like protein related cluster	GO:0005488, binding; GO:0016301, kinase activity;	GO:0043170, macromolecule metabolism; GO:0050875, cellular physiological process;	GO:0016020, membrane;
C32108H12EF_c	aCL7836Contig1	highly similar to Subtilisin-like serine protease related cluster	GO:0016787, hydrolase activity;	GO:0043170, macromolecule metabolism; GO:0050875, cellular physiological process;
C32201A02EF_c	aC32201A02EF_c	no_annotation_available
C32201A03EF_c	aCL7222Contig1	no_annotation_available
C32201A06EF_c	aCL7445Contig1	similar to F1N18.2 protein related cluster
C32201A07EF_c	aCL7445Contig1	similar to F1N18.2 protein related cluster
C32201A08EF_c	aC32201A08EF_c	similar to F8K7.18 protein related cluster
C32201B08EF_c	aCL8981Contig1	highly similar to At5g26880 related cluster	GO:0003676, nucleic acid binding; GO:0016740, transferase activity;	GO:0006139, nucleobase- nucleoside- nucleotide and nucleic acid metabolism; GO:0043170, macromolecule metabolism;	GO:0005737, cytoplasm;
C32201C06EF_c	aC32201C06EF_c	no_annotation_available
C32201C08EF_c	aC32201C08EF_c	no_annotation_available
C32201C10EF_c	aC32201C10EF_c	no_annotation_available
C32201E04EF_c	aC32201E04EF_c	no_annotation_available
C32201E12EF_c	aC32201E12EF_c	similar to Arabidopsis thaliana genomic DNA, chromosome 5, P1 clone:MGO3 related cluster
C32201F10EF_c	aC32201F10EF_c	highly similar to Putative pathogenesis-related protein related cluster	GO:0005554, molecular function unknown;	GO:0000004, biological process unknown;	GO:0005576, extracellular region; GO:0016020, membrane;
C32201G05EF_c	aC32201G05EF_c	highly similar to 5B protein precursor related cluster	GO:0005488, binding;	GO:0006810, transport;	GO:0016020, membrane;
C32201G06EF_c	aC32201G06EF_c	no_annotation_available
C32201H04EF_c	aC32201H04EF_c	no_annotation_available
C32201H05EF_c	aC32201H05EF_c	no_annotation_available
C32202A06EF_c	aC32202A06EF_c	no_annotation_available
C32202A09EF_c	aCL8775Contig1	highly similar to Putative single-strand binding protein related cluster
C32202B02EF_c	aCL7262Contig1	no_annotation_available
C32202B10EF_c	aC32202B10EF_c	highly similar to AT4g33470/F17M5_230 related cluster
C32202B11EF_c	aC32202B11EF_c	highly similar to Arabidopsis thaliana genomic DNA, chromosome 5, TAC clone:K16E1 related cluster	GO:0005554, molecular function unknown;	GO:0006810, transport; GO:0008219, cell death;	GO:0005737, cytoplasm; GO:0016020, membrane;
C32202C09EF_c	aCL9428Contig1	no_annotation_available
C32202D03EF_c	aCL7625Contig1	highly similar to Biotin carboxylase carrier protein related cluster	GO:0005488, binding;	GO:0009058, biosynthesis; GO:0050875, cellular physiological process;	GO:0005737, cytoplasm;
C32202D09EF_c	aC32202D09EF_c	highly similar to At3g04040 related cluster	GO:0005554, molecular function unknown;	GO:0000004, biological process unknown;	GO:0008372, cellular component unknown;
C32202E08EF_c	aC32202E08EF_c	no_annotation_available
C32202F05EF_c	aC32202F05EF_c	highly similar to Prolylcarboxypeptidase-like protein related cluster	GO:0003824, catalytic activity; GO:0016787, hydrolase activity;	GO:0043170, macromolecule metabolism; GO:0050875, cellular physiological process;	GO:0016020, membrane;
C32202G02EF_c	aCL5622Contig1	highly similar to AT3g50930/F18B3_210 related cluster	GO:0005488, binding; GO:0016787, hydrolase activity;		GO:0005737, cytoplasm;
C32202G04EF_c	aC32202G04EF_c	no_annotation_available
C32202H09EF_c	aC32202H09EF_c	no_annotation_available
C32202H10EF_c	aC32202H10EF_c	no_annotation_available
C31701A04EF_c	aCL8163Contig1	highly similar to Phytochrome E related cluster	GO:0004871, signal transducer activity; GO:0004872, receptor activity;	GO:0006139, nucleobase- nucleoside- nucleotide and nucleic acid metabolism; GO:0050789, regulation of biological process;
C31701A10EF_c	aC31701A10EF_c	similar to NFU3 protein related cluster
C31701A11EF_c	aC31701A11EF_c	highly similar to MET-10+related protein-like related cluster		GO:0000004, biological process unknown;	GO:0008372, cellular component unknown;
C31701B01EF_c	aC31701B01EF_c	highly similar to T1J1.5 protein related cluster	GO:0005488, binding;	GO:0000004, biological process unknown;	GO:0008372, cellular component unknown;
C31701B04EF_c	aCL7291Contig1	highly similar to Flavonol sulfotransferase-like related cluster	GO:0016740, transferase activity;
C31701B06EF_c	aC31701B06EF_c	highly similar to Arabidopsis thaliana genomic DNA, chromosome 5, P1 clone:MCK7 related cluster	GO:0005554, molecular function unknown;	GO:0043170, macromolecule metabolism; GO:0050875, cellular physiological process;	GO:0005737, cytoplasm; GO:0016020, membrane;
C31701B12EF_c	aC31701B12EF_c	no_annotation_available
C31701C10EF_c	aC31701C10EF_c	no_annotation_available
C31701D05EF_c	aC31701D05EF_c	similar to Sigma factor-like protein related cluster
C31701D10EF_c	aC31701D10EF_c	no_annotation_available
C31701E02EF_c	aCL8606Contig1	no_annotation_available
C31701E05EF_c	aC31701E05EF_c	highly similar to Ras-related protein Rab11B related cluster	GO:0005488, binding;	GO:0006810, transport; GO:0007154, cell communication;	GO:0008372, cellular component unknown;
C31701E06EF_c	aC31701E06EF_c	highly similar to T13M11.5 protein related cluster	GO:0005488, binding;	GO:0000004, biological process unknown;
C31701E09EF_c	aC31701E09EF_c	highly similar to Putative translation initiation factor eIF-2B epsilon subunit related cluster	GO:0003676, nucleic acid binding; GO:0016740, transferase activity; GO:0045182, translation regulator activity;	GO:0009058, biosynthesis; GO:0043170, macromolecule metabolism; GO:0050789, regulation of biological process; GO:0050875, cellular physiological process;	GO:0005737, cytoplasm;
C31701E11EF_c	aC31701E11EF_c	similar to Gb|AAB71479.1| related cluster
C31701F01EF_c	aCL8606Contig1	no_annotation_available
C31701F04EF_c	aC31701F04EF_c	highly similar to At2g28880/F8N16.17 related cluster
C31701F09EF_c	aCL6737Contig1	highly similar to RAD21-3 related cluster	GO:0005554, molecular function unknown;	GO:0050875, cellular physiological process;	GO:0005634, nucleus; GO:0005694, chromosome;
C31701G06EF_c	aC31701G06EF_c	highly similar to OSJNBa0084K20.13 protein related cluster			GO:0016020, membrane;
C31701G08EF_c	aCL3715Contig1	highly similar to F1N19.25 related cluster	GO:0005554, molecular function unknown;	GO:0000004, biological process unknown;	GO:0005737, cytoplasm;
C31701H03EF_c	aC31701H03EF_c	highly similar to Cytochrome P450 97B2 related cluster	GO:0005488, binding; GO:0016491, oxidoreductase activity;	GO:0006118, electron transport;	GO:0005737, cytoplasm;
C31701H08EF_c	aCL512Contig1	highly similar to Citrus sucrose transporter 1 related cluster	GO:0005215, transporter activity; GO:0005386, carrier activity; GO:0015075, ion transporter activity;	GO:0006810, transport;	GO:0016020, membrane;
C31702A03EF_c	aC31702A03EF_c	highly similar to At5g66005 related cluster	GO:0005488, binding; GO:0005554, molecular function unknown; GO:0016787, hydrolase activity;
C31702A10EF_c	aCL4408Contig1	highly similar to Arabidopsis thaliana genomic DNA, chromosome 3, P1 clone: MOE17 related cluster	GO:0003676, nucleic acid binding;	GO:0000004, biological process unknown;	GO:0005737, cytoplasm;
C31702B04EF_c	aCL8663Contig1	highly similar to | Symbol: None | expressed protein | chr5:190927-192610 FORWARD | Aliases: T10O8.180, T10O8_180	GO:0005554, molecular function unknown;	GO:0000004, biological process unknown;	GO:0008372, cellular component unknown;
C31702B09EF_c	aCL8217Contig1	no_annotation_available
C31702C04EF_c	aCL8007Contig1	highly similar to At4g13270 related cluster	GO:0005554, molecular function unknown;	GO:0000004, biological process unknown;	GO:0005737, cytoplasm;
C31702C08EF_c	aCL2708Contig1	highly similar to At1g06690/F4H5_17 related cluster	GO:0016491, oxidoreductase activity;		GO:0005737, cytoplasm;
C31702C09EF_c	aCL1059Contig1	highly similar to Ncln-prov protein related cluster			GO:0016020, membrane;
C31702C12EF_c	aC31702C12EF_c	highly similar to Putative methylenetetrahydrofolate dehydrogenase related cluster	GO:0003824, catalytic activity;	GO:0009058, biosynthesis; GO:0050875, cellular physiological process;	GO:0005737, cytoplasm;
C31702D03EF_c	aCL8663Contig1	highly similar to | Symbol: None | expressed protein | chr5:190927-192610 FORWARD | Aliases: T10O8.180, T10O8_180	GO:0005554, molecular function unknown;	GO:0000004, biological process unknown;	GO:0008372, cellular component unknown;
C31702D09EF_c	aC31702D09EF_c	similar to T8K14.19 protein related cluster
C31702D12EF_c	aC31702D12EF_c	highly similar to YABBY-like transcription factor GRAMINIFOLIA related cluster	GO:0003676, nucleic acid binding; GO:0030528, transcription regulator activity;	GO:0007275, development;	GO:0005634, nucleus;
C31702E01EF_c	aCL387Contig3	highly similar to PDR11 ABC transporter related cluster	GO:0005215, transporter activity; GO:0016787, hydrolase activity;		GO:0005737, cytoplasm;
C31702E07EF_c	aCL5699Contig1	highly similar to Gb|AAD13716.2 related cluster	GO:0005554, molecular function unknown;	GO:0000004, biological process unknown;	GO:0008372, cellular component unknown;
C31702E08EF_c	aCL5465Contig1	highly similar to SRG1 protein related cluster	GO:0016491, oxidoreductase activity;	GO:0006519, amino acid and derivative metabolism; GO:0009058, biosynthesis;
C31702E09EF_c	aCL7342Contig1	highly similar to Syntaxin 132 related cluster	GO:0005215, transporter activity;	GO:0006810, transport; GO:0006944, membrane fusion;	GO:0016020, membrane;
C31702E10EF_c	aC31702E10EF_c	similar to Protein kinase domain, putative related cluster			GO:0005737, cytoplasm;
C31702F05EF_c	aCL2708Contig1	highly similar to At1g06690/F4H5_17 related cluster	GO:0016491, oxidoreductase activity;		GO:0005737, cytoplasm;
C31702F09EF_c	aCL8931Contig1	no_annotation_available
C31702G03EF_c	aCL8007Contig1	highly similar to At4g13270 related cluster	GO:0005554, molecular function unknown;	GO:0000004, biological process unknown;	GO:0005737, cytoplasm;
C31702G12EF_c	aC31702G12EF_c	no_annotation_available
C31702H06EF_c	aC31702H06EF_c	highly similar to Putative rust resistance kinase Lr10 related cluster	GO:0016301, kinase activity;	GO:0043170, macromolecule metabolism; GO:0050875, cellular physiological process;	GO:0016020, membrane;
C31702H10EF_c	aC31702H10EF_c	highly similar to Putative aurora-related kinase related cluster	GO:0005488, binding; GO:0016301, kinase activity;	GO:0043170, macromolecule metabolism; GO:0050875, cellular physiological process;	GO:0005622, intracellular; GO:0005634, nucleus; GO:0005694, chromosome;
C31702H11EF_c	aCL5653Contig1	highly similar to Haemolysin-III related, putative related cluster	GO:0005554, molecular function unknown;		GO:0016020, membrane;
C31703A10EF_c	aCL5172Contig1	highly similar to Dihydrodipicolinate reductase-like protein related cluster	GO:0016491, oxidoreductase activity;	GO:0006519, amino acid and derivative metabolism; GO:0009058, biosynthesis;	GO:0005737, cytoplasm;
C31703B03EF_c	aC31703B03EF_c	highly similar to Transcription activator related cluster	GO:0003676, nucleic acid binding; GO:0030528, transcription regulator activity;	GO:0007275, development;	GO:0005634, nucleus; GO:0005737, cytoplasm;
C31703B04EF_c	aC31703B04EF_c	highly similar to Putative ethylene-forming enzyme related cluster	GO:0005488, binding; GO:0016491, oxidoreductase activity;	GO:0006519, amino acid and derivative metabolism; GO:0009058, biosynthesis;	GO:0008372, cellular component unknown;
C31703B08EF_c	aC31703B08EF_c	similar to Electron transfer oxidoreductase, putative related cluster
C31703C03EF_c	aCL2881Contig2	highly similar to At2g25300 related cluster	GO:0016740, transferase activity;	GO:0009058, biosynthesis; GO:0043170, macromolecule metabolism; GO:0050875, cellular physiological process;	GO:0005737, cytoplasm; GO:0016020, membrane;
C31703C05EF_c	aCL4140Contig1	highly similar to Syntaxin 61 related cluster		GO:0006810, transport; GO:0006944, membrane fusion;	GO:0005737, cytoplasm;
C31703C06EF_c	aCL5483Contig1	highly similar to Nod-facor receptor 1b related cluster	GO:0016301, kinase activity;	GO:0043170, macromolecule metabolism; GO:0050875, cellular physiological process;	GO:0016020, membrane;
C31703C09EF_c	aCL857Contig1	highly similar to T12H1.14 protein related cluster	GO:0003824, catalytic activity;	GO:0008152, metabolism;	GO:0008372, cellular component unknown;
C31703D01EF_c	aC31703D01EF_c	highly similar to AT4g17070/dl4565c related cluster	GO:0005554, molecular function unknown;		GO:0005737, cytoplasm;
C31703D03EF_c	aCL6561Contig1	similar to F6F3.12 protein related cluster
C31703E03EF_c	aCL2630Contig1	highly similar to Anaphase-promoting complex subunit 10 related cluster	GO:0005515, protein binding;	GO:0050789, regulation of biological process; GO:0050875, cellular physiological process;	GO:0005634, nucleus;
C31703F02EF_c	aC31703F02EF_c	highly similar to Gb|AAF02163.1 related cluster	GO:0005554, molecular function unknown;	GO:0000004, biological process unknown;	GO:0016020, membrane;
C31703F09EF_c	aC31703F09EF_c	highly similar to Emb|CAB41081.1 related cluster	GO:0005554, molecular function unknown;
C31703F11EF_c	aCL4452Contig1	highly similar to Golgi SNARE 11 protein related cluster	GO:0005515, protein binding;	GO:0006810, transport; GO:0006944, membrane fusion; GO:0046903, secretion;	GO:0016020, membrane;
C31703G06EF_c	aC31703G06EF_c	similar to Arabidopsis thaliana genomic DNA, chromosome 5, P1 clone:MRB17 related cluster
C31703H03EF_c	aC31703H03EF_c	no_annotation_available
C31703H11EF_c	aC31703H11EF_c	highly similar to AT4g08850/T32A17_160 related cluster	GO:0016301, kinase activity;	GO:0043170, macromolecule metabolism; GO:0050875, cellular physiological process;	GO:0008372, cellular component unknown;
C31704A10EF_c	aCL8684Contig1	highly similar to Multifunctional aminoacyl-tRNA ligase-like protein related cluster	GO:0005488, binding; GO:0016874, ligase activity;	GO:0006139, nucleobase- nucleoside- nucleotide and nucleic acid metabolism; GO:0006519, amino acid and derivative metabolism; GO:0009058, biosynthesis; GO:0043170, macromolecule metabolism; GO:0050875, cellular physiological process;	GO:0005737, cytoplasm;
C31704B05EF_c	aCL1434Contig2	highly similar to Cluster related to UPI00001A3BBB; Oxidoreductase, aldo/keto reductase family	GO:0016491, oxidoreductase activity;		GO:0005737, cytoplasm;
C31704B08EF_c	aC31704B08EF_c	highly similar to Serine/threonine protein phosphatase 2A 59 kDa regulatory subunit B' eta isoform related cluster	GO:0030234, enzyme regulator activity;	GO:0007154, cell communication;	GO:0005634, nucleus; GO:0005737, cytoplasm; GO:0005941, unlocalized protein complex;
C31704B11EF_c	aC31704B11EF_c	no_annotation_available
C31704B12EF_c	aCL4452Contig1	highly similar to Golgi SNARE 11 protein related cluster	GO:0005515, protein binding;	GO:0006810, transport; GO:0006944, membrane fusion; GO:0046903, secretion;	GO:0016020, membrane;
C31704C03EF_c	aC31704C03EF_c	highly similar to Zinc-binding oxidoreductase related cluster
C31704C09EF_c	aC31704C09EF_c	highly similar to Putative ZR1 protein related cluster	GO:0005488, binding; GO:0005515, protein binding;
C31704C11EF_c	aCL1154Contig2	highly similar to Growth-on protein GRO10 related cluster	GO:0016787, hydrolase activity;	GO:0043170, macromolecule metabolism; GO:0050875, cellular physiological process;	GO:0016020, membrane;
C31704D01EF_c	aCL2163Contig1	highly similar to Tic20-like protein related cluster	GO:0005488, binding; GO:0016874, ligase activity;	GO:0043170, macromolecule metabolism; GO:0050875, cellular physiological process;	GO:0005622, intracellular; GO:0005737, cytoplasm;
C31704D03EF_c	aC31704D03EF_c	highly similar to Probable F-actin capping protein beta subunit related cluster	GO:0005515, protein binding;	GO:0050875, cellular physiological process;	GO:0005622, intracellular; GO:0005737, cytoplasm;
C31704D11EF_c	aCL2315Contig2	highly similar to Dbj|BAA92923.1 related cluster	GO:0003824, catalytic activity;	GO:0008152, metabolism;	GO:0005737, cytoplasm;
C31704E01EF_c	aC31704E01EF_c	similar to Arabidopsis thaliana genomic DNA, chromosome 3, BAC clone:F14O13 related cluster	GO:0005554, molecular function unknown;	GO:0000004, biological process unknown;	GO:0008372, cellular component unknown;
C31704E03EF_c	aCL7266Contig1	highly similar to Cluster related to UPI000034F567; EMB1135; ATP binding / DNA binding / helicase/ nucleic acid binding / protein binding / zinc ion binding
C31704E10EF_c	aCL7824Contig1	highly similar to Cluster related to UPI000034ED8B; ATP binding / kinase/ protein kinase/ protein serine/threonine kinase/ protein-tyrosine kinase	GO:0005488, binding; GO:0016301, kinase activity;	GO:0043170, macromolecule metabolism; GO:0050875, cellular physiological process;	GO:0016020, membrane;
C31704F08EF_c	aC31704F08EF_c	highly similar to F24B9.19 protein related cluster	GO:0005515, protein binding;
C31704F10EF_c	aC31704F10EF_c	no_annotation_available
C31704F11EF_c	aC31704F11EF_c	similar to Putative NADPH HC toxin reductase related cluster
C31704G04EF_c	aCL3917Contig1	highly similar to MADS-box protein PTM5 related cluster	GO:0003676, nucleic acid binding; GO:0030528, transcription regulator activity;	GO:0006139, nucleobase- nucleoside- nucleotide and nucleic acid metabolism; GO:0050789, regulation of biological process;	GO:0005634, nucleus;
C31704G06EF_c	aCL9468Contig1	highly similar to Putative ZnF_RBZ domain protein related cluster	GO:0005488, binding;
C31704G07EF_c	aCL7640Contig1	similar to Cluster related to UPI000016344C; protein binding
C31704G10EF_c	aC31704G10EF_c	highly similar to Phospholipase D beta 2 related cluster	GO:0016787, hydrolase activity;
C31704G11EF_c	aC31704G11EF_c	no_annotation_available
C31704G12EF_c	aCL3715Contig1	highly similar to F1N19.25 related cluster	GO:0005554, molecular function unknown;	GO:0000004, biological process unknown;	GO:0005737, cytoplasm;
C31704H03EF_c	aC31704H03EF_c	no_annotation_available
C31704H05EF_c	aC31704H05EF_c	highly similar to RNA binding protein, putative related cluster	GO:0003676, nucleic acid binding;	GO:0000004, biological process unknown;	GO:0008372, cellular component unknown;
C31704H06EF_c	aC31704H06EF_c	highly similar to Protein At4g26370 related cluster	GO:0003676, nucleic acid binding;	GO:0006139, nucleobase- nucleoside- nucleotide and nucleic acid metabolism; GO:0050789, regulation of biological process;	GO:0005737, cytoplasm;
C31704H07EF_c	aCL7640Contig1	similar to Cluster related to UPI000016344C; protein binding
C31704H11EF_c	aCL4986Contig1	highly similar to Dicer-like 4 related cluster	GO:0003676, nucleic acid binding; GO:0016787, hydrolase activity;	GO:0006139, nucleobase- nucleoside- nucleotide and nucleic acid metabolism; GO:0043170, macromolecule metabolism;
C31705A03EF_c	aCL8414Contig1	highly similar to F14J9.24 protein related cluster	GO:0005554, molecular function unknown;	GO:0000004, biological process unknown;	GO:0005737, cytoplasm;
C31705A04EF_c	aC31705A04EF_c	highly similar to Dbj|BAA95714.1 related cluster			GO:0016020, membrane;
C31705A12EF_c	aCL8913Contig1	highly similar to Expressed protein related cluster	GO:0005554, molecular function unknown;	GO:0006810, transport; GO:0008219, cell death;	GO:0005622, intracellular; GO:0005737, cytoplasm;
C31705B10EF_c	aC31705B10EF_c	highly similar to Eugenol O-methyltransferase related cluster			GO:0005634, nucleus; GO:0005737, cytoplasm;
C31705C01EF_c	aCL8767Contig1	highly similar to TATA box binding protein (TBP) associated factor (TAF)-like protein related cluster	GO:0003676, nucleic acid binding; GO:0004386, helicase activity; GO:0005488, binding; GO:0016787, hydrolase activity;		GO:0005737, cytoplasm;
C31705C03EF_c	aCL7186Contig1	highly similar to WD-repeat protein-like related cluster	GO:0005488, binding;		GO:0008372, cellular component unknown;
C31705C07EF_c	aCL8014Contig1	highly similar to Protein-L-isoaspartate O-methyltransferase related cluster	GO:0016740, transferase activity;	GO:0043170, macromolecule metabolism; GO:0050875, cellular physiological process;	GO:0008372, cellular component unknown;
C31705C09EF_c	aCL1198Contig2	highly similar to Cystatin-like protein related cluster	GO:0030234, enzyme regulator activity;	GO:0000004, biological process unknown;	GO:0016020, membrane;
C31705F04EF_c	aCL5751Contig1	highly similar to Putative actin related protein 2 related cluster	GO:0005198, structural molecule activity; GO:0005515, protein binding;
C31705F08EF_c	aC31705F08EF_c	similar to DNA chromosome 4, ESSA I CONTIG fragment NO. 6 related cluster
C31705G02EF_c	aC31705G02EF_c	highly similar to Protein At3g15840 related cluster	GO:0005554, molecular function unknown;	GO:0000004, biological process unknown;	GO:0005737, cytoplasm;
C31705G05EF_c	aC31705G05EF_c	highly similar to Putative alcohol dehydrogenase related cluster	GO:0016491, oxidoreductase activity;
C31705G08EF_c	aCL1434Contig2	highly similar to Cluster related to UPI00001A3BBB; Oxidoreductase, aldo/keto reductase family	GO:0016491, oxidoreductase activity;		GO:0005737, cytoplasm;
C31705H01EF_c	aC31705H01EF_c	similar to Resistance protein related cluster
C31705H09EF_c	aCL5722Contig1	highly similar to F1B16.9 protein related cluster			GO:0005737, cytoplasm;
C31706A07EF_c	aC31706A07EF_c	highly similar to Zeaxanthin epoxidase related cluster	GO:0016491, oxidoreductase activity;	GO:0007154, cell communication; GO:0050896, response to stimulus;	GO:0005737, cytoplasm;
C31706B01EF_c	aCL5795Contig1	highly similar to At1g55340 related cluster	GO:0005554, molecular function unknown;	GO:0000004, biological process unknown;	GO:0008372, cellular component unknown;
C31706B03EF_c	aCL3805Contig1	highly similar to MADS-box protein PTM5 related cluster	GO:0003676, nucleic acid binding; GO:0030528, transcription regulator activity;	GO:0006139, nucleobase- nucleoside- nucleotide and nucleic acid metabolism; GO:0050789, regulation of biological process;	GO:0005634, nucleus;
C31706B07EF_c	aC31706B07EF_c	highly similar to Helicase-like protein related cluster	GO:0003676, nucleic acid binding; GO:0004386, helicase activity; GO:0005488, binding; GO:0016787, hydrolase activity;	GO:0000004, biological process unknown;	GO:0008372, cellular component unknown;
C31706B09EF_c	aCL8143Contig1	similar to Dbj|BAA18294.1 related cluster
C31706B11EF_c	aCL1255Contig1	highly similar to Glycine cleavage T protein-like related cluster	GO:0016740, transferase activity;	GO:0006519, amino acid and derivative metabolism; GO:0009056, catabolism;	GO:0005737, cytoplasm;
C31706C04EF_c	aCL8011Contig1	highly similar to Fe-superoxide dismutase 1 related cluster	GO:0016491, oxidoreductase activity;		GO:0005737, cytoplasm;
C31706C07EF_c	aCL5461Contig1	no_annotation_available
C31706C11EF_c	aC31706C11EF_c	highly similar to Transcription factor LIM related cluster	GO:0003676, nucleic acid binding; GO:0005488, binding; GO:0030528, transcription regulator activity;	GO:0000004, biological process unknown;	GO:0008372, cellular component unknown;
C31706F07EF_c	aC31706F07EF_c	similar to Expressed protein related cluster
C31706F09EF_c	aC31706F09EF_c	no_annotation_available
C31706F12EF_c	aC31706F12EF_c	highly similar to MLP3.20 protein related cluster	GO:0003676, nucleic acid binding; GO:0016787, hydrolase activity;	GO:0006139, nucleobase- nucleoside- nucleotide and nucleic acid metabolism; GO:0043170, macromolecule metabolism;	GO:0008372, cellular component unknown;
C31706G01EF_c	aCL5817Contig1	highly similar to Heat shock protein 83 related cluster	GO:0005488, binding; GO:0005515, protein binding;
C31707A02EF_c	aC31707A02EF_c	similar to | Symbol: None | toprim domain-containing protein, contains Pfam profile: PF01751 toprim domain | chr1:10881579-10886407 FORWARD | Aliases: None
C31707A06EF_c	aC31707A06EF_c	similar to Hydroxyproline-rich glycoprotein-like related cluster
C31707A09EF_c	aC31707A09EF_c	highly similar to Putative outer envelope membrane protein OEP75 related cluster			GO:0005737, cytoplasm; GO:0016020, membrane;
C31707B06EF_c	aCL3293Contig1	highly similar to Purple acid phosphatase related cluster	GO:0016787, hydrolase activity;	GO:0000004, biological process unknown;	GO:0016020, membrane;
C31707B07EF_c	aC31707B07EF_c	highly similar to Dihydrodipicolinate reductase-like protein related cluster	GO:0016491, oxidoreductase activity;	GO:0006519, amino acid and derivative metabolism; GO:0009058, biosynthesis;	GO:0005737, cytoplasm;
C31707B08EF_c	aCL8545Contig1	highly similar to Cluster related to UPI000009DE38; P0458E05.14	GO:0005554, molecular function unknown;	GO:0000004, biological process unknown;	GO:0008372, cellular component unknown;
C31707B11EF_c	aCL5461Contig1	no_annotation_available
C31707C01EF_c	aCL3169Contig1	highly similar to NAC-domain protein related cluster	GO:0003676, nucleic acid binding; GO:0030528, transcription regulator activity;	GO:0006139, nucleobase- nucleoside- nucleotide and nucleic acid metabolism; GO:0007275, development; GO:0050789, regulation of biological process;
C31707C09EF_c	aCL5751Contig1	highly similar to Putative actin related protein 2 related cluster	GO:0005198, structural molecule activity; GO:0005515, protein binding;
C31707C10EF_c	aC31707C10EF_c	highly similar to Similarity to maturase-related protein related cluster	GO:0003676, nucleic acid binding; GO:0016740, transferase activity;	GO:0006139, nucleobase- nucleoside- nucleotide and nucleic acid metabolism; GO:0043170, macromolecule metabolism;	GO:0005737, cytoplasm;
C31707D09EF_c	aC31707D09EF_c	highly similar to LHCII type III chlorophyll a/b binding protein related cluster	GO:0005488, binding;	GO:0007582, physiological process; GO:0008152, metabolism; GO:0050875, cellular physiological process;	GO:0005622, intracellular; GO:0005737, cytoplasm; GO:0016020, membrane;
C31707D12EF_c	aCL4839Contig1	highly similar to Putative alcohol dehydrogenase related cluster	GO:0016491, oxidoreductase activity;
C31707F03EF_c	aC31707F03EF_c	highly similar to Non-cell-autonomous protein pathway2 related cluster	GO:0016853, isomerase activity;	GO:0043170, macromolecule metabolism; GO:0050875, cellular physiological process;	GO:0016020, membrane;
C31707F10EF_c	aCL8014Contig1	highly similar to Protein-L-isoaspartate O-methyltransferase related cluster	GO:0016740, transferase activity;	GO:0043170, macromolecule metabolism; GO:0050875, cellular physiological process;	GO:0008372, cellular component unknown;
C31707F12EF_c	aCL5795Contig1	highly similar to At1g55340 related cluster	GO:0005554, molecular function unknown;	GO:0000004, biological process unknown;	GO:0008372, cellular component unknown;
C31707G06EF_c	aCL8704Contig1	similar to Emb|CAB41546.1| related cluster
C31707H02EF_c	aCL6883Contig1	highly similar to Rac GTPase activating protein 1 related cluster	GO:0030234, enzyme regulator activity;	GO:0000004, biological process unknown;	GO:0005737, cytoplasm;
C31707H03EF_c	aCL4941Contig1	highly similar to AT3g01590/F4P13_13 related cluster	GO:0016853, isomerase activity;	GO:0043170, macromolecule metabolism; GO:0050875, cellular physiological process;	GO:0008372, cellular component unknown;
C31707H11EF_c	aCL5815Contig1	highly similar to Arabidopsis thaliana genomic DNA, chromosome 5, TAC clone:K2N11 related cluster	GO:0005488, binding;		GO:0005737, cytoplasm;
C31707H12EF_c	aC31707H12EF_c	highly similar to AT3g05760/F10A16_5 related cluster	GO:0003676, nucleic acid binding; GO:0005488, binding;	GO:0000004, biological process unknown;	GO:0005634, nucleus;
C31708A07EF_c	aCL8704Contig1	similar to Emb|CAB41546.1| related cluster
C31708A08EF_c	aC31708A08EF_c	no_annotation_available
C31708B01EF_c	aC31708B01EF_c	no_annotation_available
C31708B06EF_c	aCL3763Contig2	similar to T19K24.3 protein related cluster
C31708B08EF_c	aCL3678Contig1	no_annotation_available
C31708B11EF_c	aC31708B11EF_c	no_annotation_available
C31708C01EF_c	aCL8956Contig1	highly similar to Leucine Rich Repeat, putative related cluster	GO:0005488, binding; GO:0005515, protein binding; GO:0016301, kinase activity;	GO:0043170, macromolecule metabolism; GO:0050875, cellular physiological process;	GO:0008372, cellular component unknown;
C31708C06EF_c	aCL5230Contig1	highly similar to Nudix hydrolase 14, mitochondrial precursor related cluster
C31708D07EF_c	aCL7619Contig1	no_annotation_available
C31708D08EF_c	aCL4408Contig1	highly similar to Arabidopsis thaliana genomic DNA, chromosome 3, P1 clone: MOE17 related cluster	GO:0003676, nucleic acid binding;	GO:0000004, biological process unknown;	GO:0005737, cytoplasm;
C31708D09EF_c	aCL3293Contig1	highly similar to Purple acid phosphatase related cluster	GO:0016787, hydrolase activity;	GO:0000004, biological process unknown;	GO:0016020, membrane;
C31708E02EF_c	aC31708E02EF_c	highly similar to Starch branching enzyme I related cluster			GO:0005737, cytoplasm;
C31708E03EF_c	aC31708E03EF_c	highly similar to Similarity to AAA-type ATPase related cluster	GO:0005488, binding; GO:0016787, hydrolase activity;
C31708E06EF_c	aCL3129Contig1	highly similar to Arabidopsis thaliana genomic DNA, chromosome 5, P1 clone:MFG13 related cluster	GO:0005554, molecular function unknown;	GO:0000004, biological process unknown;	GO:0008372, cellular component unknown;
C31708E07EF_c	aC31708E07EF_c	highly similar to Phospholipase D delta isoform 1b related cluster	GO:0016787, hydrolase activity;
C31708E10EF_c	aCL1949Contig1	highly similar to Regulator of chromosome condensation-like protein related cluster	GO:0005488, binding;	GO:0000004, biological process unknown;	GO:0008372, cellular component unknown;
C31708F05EF_c	aC31708F05EF_c	highly similar to Protein At1g55370 related cluster			GO:0005737, cytoplasm;
C31708F07EF_c	aCL7564Contig1	highly similar to Mitochondrial 60S ribosomal protein L16 related cluster
C31708F10EF_c	aC31708F10EF_c	highly similar to At1g10180/F14N23_6 related cluster	GO:0005554, molecular function unknown;	GO:0000004, biological process unknown;	GO:0008372, cellular component unknown;
C31708G01EF_c	aCL1297Contig1	highly similar to Aldehyde dehydrogenase family 7 member A1 related cluster	GO:0016491, oxidoreductase activity;	GO:0008152, metabolism;	GO:0005737, cytoplasm;
C31708G02EF_c	aCL5101Contig1	highly similar to OJ991113_30.14 protein related cluster	GO:0005488, binding; GO:0016301, kinase activity;	GO:0043170, macromolecule metabolism; GO:0050875, cellular physiological process;	GO:0008372, cellular component unknown;
C31708H05EF_c	aCL1255Contig1	highly similar to Glycine cleavage T protein-like related cluster	GO:0016740, transferase activity;	GO:0006519, amino acid and derivative metabolism; GO:0009056, catabolism;	GO:0005737, cytoplasm;
C31708H09EF_c	aC31708H09EF_c	similar to | Symbol: None | ankyrin repeat family protein (EMB506), identical to ankyrin repeat protein EMB506 (Arabidopsis thaliana) GI:5911312; contains ankyrin repeats, Pfam:PF00023 | chr5:16079714-16081558 REVERSE | Aliases: MSN9.60, MSN9_60
C31708H11EF_c	aCL5516Contig1	highly similar to Translationally-controlled tumor protein homolog related cluster		GO:0000004, biological process unknown;	GO:0005737, cytoplasm;
C31709A05EF_c	aCL4140Contig1	highly similar to Syntaxin 61 related cluster		GO:0006810, transport; GO:0006944, membrane fusion;	GO:0005737, cytoplasm;
C31709A08EF_c	aCL3356Contig1	highly similar to Non-cell-autonomous protein pathway2 related cluster	GO:0016853, isomerase activity;	GO:0043170, macromolecule metabolism; GO:0050875, cellular physiological process;	GO:0016020, membrane;
C31709C09EF_c	aC31709C09EF_c	no_annotation_available
C31709D09EF_c	aC31709D09EF_c	similar to Resistance protein related cluster
C31709E03EF_c	aC31709E03EF_c	highly similar to At1g18030/T10F20_3 related cluster	GO:0003824, catalytic activity; GO:0016787, hydrolase activity;	GO:0000004, biological process unknown;	GO:0008372, cellular component unknown;
C31709E12EF_c	aCL2292Contig1	highly similar to Class III HD-Zip protein 5 related cluster	GO:0003676, nucleic acid binding; GO:0030528, transcription regulator activity;	GO:0006139, nucleobase- nucleoside- nucleotide and nucleic acid metabolism; GO:0050789, regulation of biological process;	GO:0005634, nucleus;
C31709F01EF_c	aCL4215Contig1	highly similar to At4g33690 related cluster	GO:0005554, molecular function unknown;	GO:0000004, biological process unknown;	GO:0008372, cellular component unknown;
C31709F03EF_c	aCL8622Contig1	highly similar to LIM domain containing protein-like related cluster	GO:0005488, binding;		GO:0005737, cytoplasm;
C31709F04EF_c	aCL8622Contig1	highly similar to LIM domain containing protein-like related cluster	GO:0005488, binding;		GO:0005737, cytoplasm;
C31709G10EF_c	aC31709G10EF_c	highly similar to Expressed protein related cluster		GO:0000004, biological process unknown;	GO:0016020, membrane;
C31709G11EF_c	aCL9205Contig1	highly similar to Ripening regulated protein-like related cluster	GO:0005488, binding; GO:0016491, oxidoreductase activity;		GO:0008372, cellular component unknown;
C31709H02EF_c	aCL8011Contig1	highly similar to Fe-superoxide dismutase 1 related cluster	GO:0016491, oxidoreductase activity;		GO:0005737, cytoplasm;
C31709H04EF_c	aCL6088Contig1	highly similar to Enoyl-CoA-hydratase, putative related cluster	GO:0003824, catalytic activity; GO:0016787, hydrolase activity;	GO:0008152, metabolism; GO:0050875, cellular physiological process;	GO:0005737, cytoplasm;
C31709H12EF_c	aC31709H12EF_c	no_annotation_available
C31710A03EF_c	aC31710A03EF_c	similar to Germin-like protein 1 related cluster
C31710A05EF_c	aCL5172Contig1	highly similar to Dihydrodipicolinate reductase-like protein related cluster	GO:0016491, oxidoreductase activity;	GO:0006519, amino acid and derivative metabolism; GO:0009058, biosynthesis;	GO:0005737, cytoplasm;
C31710B03EF_c	aCL12Contig2	similar to Probable lipid transfer protein family protein related cluster
C31710B07EF_c	aCL5120Contig1	highly similar to Potassium transporter 6 related cluster	GO:0015075, ion transporter activity;	GO:0006810, transport;	GO:0016020, membrane;
C31710C05EF_c	aC31710C05EF_c	highly similar to Putative carbonyl reductase related cluster	GO:0016491, oxidoreductase activity;	GO:0008152, metabolism;	GO:0008372, cellular component unknown;
C31710C07EF_c	aCL6997Contig1	highly similar to Putative glutaredoxin related cluster	GO:0005489, electron transporter activity; GO:0016491, oxidoreductase activity;	GO:0006118, electron transport; GO:0050875, cellular physiological process;	GO:0008372, cellular component unknown;
C31710C11EF_c	aC31710C11EF_c	highly similar to RIKEN cDNA 2810407B07 related cluster
C31710D05EF_c	aC31710D05EF_c	no_annotation_available
C31710D07EF_c	aCL4537Contig1	highly similar to SAP-like protein BP-73 related cluster			GO:0005737, cytoplasm;
C31710D08EF_c	aC31710D08EF_c	highly similar to mRNA decapping enzyme-like protein related cluster	GO:0005554, molecular function unknown;	GO:0000004, biological process unknown;	GO:0008372, cellular component unknown;
C31710D09EF_c	aC31710D09EF_c	highly similar to Putative rust resistance kinase Lr10 related cluster	GO:0016301, kinase activity;	GO:0043170, macromolecule metabolism; GO:0050875, cellular physiological process;	GO:0016020, membrane;
C31710E10EF_c	aC31710E10EF_c	highly similar to AT4g01710/T15B16_22 related cluster
C31710E11EF_c	aC31710E11EF_c	highly similar to Cystathionine beta-lyase related cluster
C31710E12EF_c	aCL4452Contig1	highly similar to Golgi SNARE 11 protein related cluster	GO:0005515, protein binding;	GO:0006810, transport; GO:0006944, membrane fusion; GO:0046903, secretion;	GO:0016020, membrane;
C31710F01EF_c	aC31710F01EF_c	no_annotation_available
C31710F09EF_c	aC31710F09EF_c	similar to F6F9.12 protein related cluster
C31710F12EF_c	aC31710F12EF_c	highly similar to Gb|AAD55296.1 related cluster	GO:0016740, transferase activity;	GO:0009058, biosynthesis; GO:0043170, macromolecule metabolism; GO:0050875, cellular physiological process;	GO:0016020, membrane;
C31710G03EF_c	aCL8344Contig1	similar to Putative membrane protein related cluster
C31710G11EF_c	aCL2788Contig1	highly similar to F21H2.4 protein related cluster	GO:0003824, catalytic activity; GO:0016787, hydrolase activity;	GO:0000004, biological process unknown;	GO:0008372, cellular component unknown;
C31710H08EF_c	aC31710H08EF_c	highly similar to Uncoupling protein AtUCP2 related cluster	GO:0005386, carrier activity;	GO:0006810, transport;	GO:0005737, cytoplasm; GO:0016020, membrane;
C31710H10EF_c	aCL387Contig3	highly similar to PDR11 ABC transporter related cluster	GO:0005215, transporter activity; GO:0016787, hydrolase activity;		GO:0005737, cytoplasm;
C31710H12EF_c	aCL9103Contig1	highly similar to Peptidyl-prolyl cis-trans isomerase related cluster	GO:0005488, binding; GO:0016853, isomerase activity;	GO:0043170, macromolecule metabolism; GO:0050875, cellular physiological process;	GO:0005737, cytoplasm;
C31801A04EF_c	aC31801A04EF_c	highly similar to Oxidoreductase, 2OG-Fe(II) oxygenase family, putative related cluster
C31801A10EF_c	aCL9296Contig1	highly similar to RNA-binding protein-like protein related cluster	GO:0005488, binding; GO:0016874, ligase activity;	GO:0043170, macromolecule metabolism; GO:0050875, cellular physiological process;	GO:0005622, intracellular;
C31801A11EF_c	aC31801A11EF_c	highly similar to Arabidopsis thaliana genomic DNA, chromosome 5, P1 clone:MDH9 related cluster	GO:0005554, molecular function unknown;	GO:0000004, biological process unknown;	GO:0016020, membrane;
C31801B01EF_c	aC31801B01EF_c	no_annotation_available
C31801B03EF_c	aCL8766Contig1	highly similar to Cluster related to UPI0000196C8D; F3F19.2 protein	GO:0016740, transferase activity;	GO:0009058, biosynthesis; GO:0043170, macromolecule metabolism; GO:0050875, cellular physiological process;	GO:0016020, membrane;
C31801C03EF_c	aC31801C03EF_c	highly similar to Ubiquitin ligase SINAT2 related cluster	GO:0005488, binding; GO:0016874, ligase activity;	GO:0007275, development; GO:0009056, catabolism; GO:0043170, macromolecule metabolism; GO:0050875, cellular physiological process;	GO:0005622, intracellular; GO:0005634, nucleus;
C31801C04EF_c	aC31801C04EF_c	similar to At2g31260/F16D14.10 related cluster			GO:0005737, cytoplasm;
C31801C08EF_c	aCL8000Contig1	highly similar to CmE8 protein related cluster	GO:0016740, transferase activity;
C31801D04EF_c	aC31801D04EF_c	similar to SINA1p related cluster
C31801D09EF_c	aCL4390Contig1	no_annotation_available
C31801D11EF_c	aCL1003Contig2	highly similar to 2-nitropropane dioxygenase-related protein-like related cluster	GO:0016491, oxidoreductase activity;	GO:0008152, metabolism;
C31801E12EF_c	aC31801E12EF_c	highly similar to RING-H2 finger protein ATL1D related cluster	GO:0005488, binding; GO:0005515, protein binding; GO:0016874, ligase activity;	GO:0000004, biological process unknown; GO:0043170, macromolecule metabolism; GO:0050875, cellular physiological process;	GO:0005622, intracellular; GO:0005737, cytoplasm;
C31801F01EF_c	aC31801F01EF_c	highly similar to T22N4.1 protein related cluster	GO:0005554, molecular function unknown;		GO:0005737, cytoplasm;
C31801F02EF_c	aCL2149Contig1	highly similar to Prolyl 4-hydroxylase alpha subunit-like protein related cluster	GO:0016491, oxidoreductase activity;	GO:0006519, amino acid and derivative metabolism; GO:0043170, macromolecule metabolism;	GO:0005634, nucleus; GO:0005737, cytoplasm;
C31801F11EF_c	aC31801F11EF_c	highly similar to Putative ankyrin protein related cluster	GO:0005515, protein binding;	GO:0000004, biological process unknown;	GO:0005737, cytoplasm;
C31801G04EF_c	aCL5353Contig1	highly similar to CCR4-associated factor 1-like protein related cluster	GO:0016787, hydrolase activity; GO:0030528, transcription regulator activity;	GO:0006139, nucleobase- nucleoside- nucleotide and nucleic acid metabolism; GO:0043170, macromolecule metabolism; GO:0050789, regulation of biological process;	GO:0005634, nucleus;
C31801G05EF_c	aC31801G05EF_c	no_annotation_available
C31801G09EF_c	aCL8728Contig1	similar to At2g42280 related cluster
C31801H01EF_c	aCL8000Contig1	highly similar to CmE8 protein related cluster	GO:0016740, transferase activity;
C31801H03EF_c	aCL472Contig2	similar to Proline-rich protein related cluster
C31801H08EF_c	aC31801H08EF_c	highly similar to Cluster related to UPI0000163386; F26K24.13 protein	GO:0016874, ligase activity;	GO:0043170, macromolecule metabolism; GO:0050875, cellular physiological process;	GO:0005622, intracellular;
C31802A04EF_c	aC31802A04EF_c	similar to F6D8.26 related cluster	GO:0005554, molecular function unknown;	GO:0050896, response to stimulus;	GO:0008372, cellular component unknown;
C31802A05EF_c	aCL9224Contig1	highly similar to RNA recognition motif. (A.k.a. RRM, RBD, or RNP domain), putative related cluster	GO:0003676, nucleic acid binding;
C31802A06EF_c	aC31802A06EF_c	highly similar to PreproMP73 related cluster	GO:0003674, molecular_function;	GO:0000004, biological process unknown;	GO:0016020, membrane;
C31802B03EF_c	aC31802B03EF_c	similar to Nucleolar protein-like/EBNA1-binding protein related cluster
C31802B08EF_c	aC31802B08EF_c	highly similar to HECT ubiquitin-protein ligase 3 related cluster			GO:0005622, intracellular; GO:0005737, cytoplasm;
C31802B09EF_c	aCL3569Contig1	highly similar to Coronatine-insensitive 1 related cluster	GO:0016874, ligase activity;	GO:0007154, cell communication; GO:0009056, catabolism; GO:0043170, macromolecule metabolism; GO:0050875, cellular physiological process; GO:0050896, response to stimulus;
C31802C05EF_c	aCL3869Contig1	highly similar to F15H11.13 protein related cluster	GO:0005554, molecular function unknown;		GO:0005737, cytoplasm;
C31802C07EF_c	aC31802C07EF_c	no_annotation_available
C31802C09EF_c	aC31802C09EF_c	no_annotation_available
C31802C11EF_c	aCL9302Contig1	highly similar to F21B7.33 related cluster	GO:0005554, molecular function unknown;	GO:0000004, biological process unknown;	GO:0008372, cellular component unknown;
C31802D07EF_c	aC31802D07EF_c	highly similar to Predicted protein related cluster
C31802D12EF_c	aC31802D12EF_c	highly similar to F26K24.25 protein related cluster	GO:0003676, nucleic acid binding;	GO:0000004, biological process unknown;	GO:0005634, nucleus; GO:0005737, cytoplasm;
C31802E11EF_c	aC31802E11EF_c	highly similar to Expressed protein related cluster	GO:0005554, molecular function unknown;	GO:0000004, biological process unknown;	GO:0005737, cytoplasm;
C31802F03EF_c	aC31802F03EF_c	highly similar to Putative taxane 14b-hydroxylase related cluster
C31802F07EF_c	aC31802F07EF_c	highly similar to Arabidopsis thaliana genomic DNA, chromosome 5, P1 clone:MYN8 related cluster	GO:0005554, molecular function unknown;	GO:0000004, biological process unknown;	GO:0008372, cellular component unknown;
C31802G01EF_c	aC31802G01EF_c	highly similar to T20H2.17 protein related cluster	GO:0003774, motor activity; GO:0005488, binding;	GO:0006810, transport;	GO:0005622, intracellular; GO:0005737, cytoplasm;
C31802H04EF_c	aCL6247Contig1	highly similar to Putative exostoses related cluster	GO:0016740, transferase activity;	GO:0000004, biological process unknown;	GO:0008372, cellular component unknown;
C31802H08EF_c	aC31802H08EF_c	highly similar to CARA_TRIVE Carbamoyl-phosphate synthase, arginine-specific, small chain, mitochondrial related cluster
C31802H09EF_c	aCL2303Contig1	highly similar to At2g37790 related cluster	GO:0016491, oxidoreductase activity;
C31803A03EF_c	aC31803A03EF_c	highly similar to Putative phosphatidylglycerotransferase related cluster
C31803A04EF_c	aCL4215Contig1	highly similar to At4g33690 related cluster	GO:0005554, molecular function unknown;	GO:0000004, biological process unknown;	GO:0008372, cellular component unknown;
C31803A11EF_c	aC31803A11EF_c	highly similar to Similar to beta subunit of translation elongation factor eEF1B related cluster
C31803B02EF_c	aC31803B02EF_c	highly similar to Acyl-CoA binding protein related cluster
C31803B07EF_c	aC31803B07EF_c	highly similar to Caffeic acid 3-O-methyltransferase 1 related cluster			GO:0005634, nucleus; GO:0005737, cytoplasm;
C31803D02EF_c	aC31803D02EF_c	highly similar to Sugar transporter-like protein related cluster	GO:0005215, transporter activity; GO:0005386, carrier activity;	GO:0006810, transport;	GO:0016020, membrane;
C31803D03EF_c	aC31803D03EF_c	highly similar to At1g31300/T19E23_12 related cluster	GO:0005554, molecular function unknown;		GO:0016020, membrane;
C31803D12EF_c	aCL1003Contig2	highly similar to 2-nitropropane dioxygenase-related protein-like related cluster	GO:0016491, oxidoreductase activity;	GO:0008152, metabolism;
C31803E12EF_c	aCL2700Contig1	highly similar to F10B6.27 related cluster	GO:0005554, molecular function unknown;	GO:0000004, biological process unknown;	GO:0008372, cellular component unknown;
C31803F04EF_c	aC31803F04EF_c	highly similar to Probable proteasome subunit beta type 2 related cluster	GO:0016787, hydrolase activity;	GO:0009056, catabolism; GO:0043170, macromolecule metabolism; GO:0050875, cellular physiological process;	GO:0005622, intracellular;
C31803F08EF_c	aC31803F08EF_c	highly similar to F22D16.26 protein related cluster	GO:0016740, transferase activity;	GO:0009058, biosynthesis; GO:0043170, macromolecule metabolism; GO:0050875, cellular physiological process;	GO:0005737, cytoplasm; GO:0016020, membrane;
C31803F11EF_c	aC31803F11EF_c	highly similar to At2g25740 related cluster	GO:0016787, hydrolase activity;	GO:0043170, macromolecule metabolism; GO:0050875, cellular physiological process;	GO:0008372, cellular component unknown;
C31803G01EF_c	aC31803G01EF_c	highly similar to Putative LON3 protease related cluster	GO:0005488, binding; GO:0016787, hydrolase activity;	GO:0043170, macromolecule metabolism; GO:0050875, cellular physiological process;	GO:0005737, cytoplasm;
C31803G02EF_c	aC31803G02EF_c	highly similar to T12C24.7 related cluster	GO:0005554, molecular function unknown;	GO:0000004, biological process unknown;	GO:0008372, cellular component unknown;
C31803G04EF_c	aC31803G04EF_c	highly similar to TRNA synthase-like protein related cluster	GO:0005215, transporter activity; GO:0016829, lyase activity;	GO:0006139, nucleobase- nucleoside- nucleotide and nucleic acid metabolism; GO:0043170, macromolecule metabolism;	GO:0005737, cytoplasm;
C31803G08EF_c	aCL4550Contig1	highly similar to BEL1-related homeotic protein 30 related cluster	GO:0003676, nucleic acid binding; GO:0030528, transcription regulator activity;	GO:0006139, nucleobase- nucleoside- nucleotide and nucleic acid metabolism; GO:0050789, regulation of biological process;	GO:0005634, nucleus;
C31803G12EF_c	aC31803G12EF_c	highly similar to Transcription factor Myb2 related cluster	GO:0003676, nucleic acid binding; GO:0030528, transcription regulator activity;	GO:0006139, nucleobase- nucleoside- nucleotide and nucleic acid metabolism; GO:0050789, regulation of biological process; GO:0050896, response to stimulus;	GO:0005634, nucleus;
C31803H02EF_c	aC31803H02EF_c	similar to Related to DNA damage checkpoint protein rhp9 related cluster
C31803H03EF_c	aCL5230Contig1	highly similar to Nudix hydrolase 14, mitochondrial precursor related cluster
C31803H08EF_c	aC31803H08EF_c	highly similar to Protein At4g22340 related cluster	GO:0016740, transferase activity;	GO:0009058, biosynthesis; GO:0050875, cellular physiological process;	GO:0016020, membrane;
C31804A04EF_c	aC31804A04EF_c	highly similar to Zinc finger protein family-like related cluster	GO:0005488, binding; GO:0005515, protein binding; GO:0016874, ligase activity;	GO:0043170, macromolecule metabolism; GO:0050875, cellular physiological process;	GO:0005622, intracellular;
C31804A05EF_c	aCL7179Contig1	no_annotation_available
C31804A06EF_c	aCL7415Contig1	no_annotation_available
C31804A07EF_c	aC31804A07EF_c	highly similar to Mannose-binding lectin related cluster
C31804A10EF_c	aC31804A10EF_c	highly similar to Putative OsMlo-h1 related cluster	GO:0005515, protein binding;	GO:0008219, cell death; GO:0050896, response to stimulus;	GO:0016020, membrane;
C31804B01EF_c	aCL3753Contig1	highly similar to Putative UDP-N-acetylglucosamine transporter related cluster
C31804B04EF_c	aC31804B04EF_c	similar to Myosin heavy chain-like related cluster
C31804B05EF_c	aC31804B05EF_c	highly similar to Putative phospholipid-transporting ATPase 6 related cluster	GO:0005386, carrier activity; GO:0015075, ion transporter activity; GO:0016787, hydrolase activity;	GO:0006810, transport; GO:0008152, metabolism;	GO:0005737, cytoplasm; GO:0016020, membrane;
C31804B08EF_c	aCL1556Contig1	highly similar to Temperature-induced lipocalin related cluster	GO:0005215, transporter activity;	GO:0006810, transport;	GO:0008372, cellular component unknown;
C31804B11EF_c	aC31804B11EF_c	highly similar to Subtilisin-like serine protease related cluster	GO:0016787, hydrolase activity;	GO:0043170, macromolecule metabolism; GO:0050875, cellular physiological process;	GO:0016020, membrane;
C31804C01EF_c	aC31804C01EF_c	highly similar to F22M8.4 protein related cluster	GO:0005488, binding;	GO:0006810, transport;	GO:0016020, membrane;
C31804C04EF_c	aC31804C04EF_c	highly similar to Gb|AAD25584.1 related cluster			GO:0005622, intracellular; GO:0005737, cytoplasm;
C31804D03EF_c	aCL8388Contig1	highly similar to Cinnamoyl CoA reductase related cluster	GO:0016491, oxidoreductase activity;		GO:0008372, cellular component unknown;
C31804D04EF_c	aC31804D04EF_c	similar to | Symbol: None | expressed protein | chr1:27307075-27308512 FORWARD | Aliases: None
C31804D05EF_c	aC31804D05EF_c	highly similar to F7A19.11 protein related cluster		GO:0000004, biological process unknown;	GO:0008372, cellular component unknown;
C31804E01EF_c	aC31804E01EF_c	highly similar to Arabidopsis thaliana genomic DNA, chromosome 5, TAC clone:K5J14 related cluster	GO:0016787, hydrolase activity;	GO:0043170, macromolecule metabolism; GO:0050875, cellular physiological process;	GO:0008372, cellular component unknown;
C31804E02EF_c	aC31804E02EF_c	no_annotation_available
C31804E05EF_c	aCL128Contig2	highly similar to Zinc finger, C3HC4 type, putative related cluster	GO:0005488, binding; GO:0005515, protein binding; GO:0016874, ligase activity;	GO:0043170, macromolecule metabolism; GO:0050875, cellular physiological process;	GO:0005622, intracellular;
C31804E08EF_c	aC31804E08EF_c	no_annotation_available
C31804E12EF_c	aC31804E12EF_c	highly similar to AT5g05200/K2A11_7 related cluster			GO:0005737, cytoplasm;
C31804F05EF_c	aCL5317Contig1	highly similar to Protein At5g35753 related cluster	GO:0005554, molecular function unknown;	GO:0000004, biological process unknown;	GO:0008372, cellular component unknown;
C31804F06EF_c	aC31804F06EF_c	highly similar to ACT11D09.3 related cluster	GO:0005488, binding; GO:0016491, oxidoreductase activity;	GO:0006118, electron transport;	GO:0016020, membrane;
C31804F08EF_c	aC31804F08EF_c	highly similar to Probable potassium transporter 13 related cluster	GO:0015075, ion transporter activity;	GO:0006810, transport;	GO:0016020, membrane;
C31804G10EF_c	aC31804G10EF_c	highly similar to Cyclic nucleotide-gated ion channel 1 related cluster	GO:0005488, binding; GO:0005515, protein binding; GO:0015075, ion transporter activity; GO:0015267, channel or pore class transporter activity;	GO:0006810, transport; GO:0008219, cell death; GO:0050896, response to stimulus;	GO:0016020, membrane;
C31804G11EF_c	aC31804G11EF_c	highly similar to Cluster related to UPI0000519A9B; PREDICTED: similar to GA22119-PA	GO:0005554, molecular function unknown;	GO:0000004, biological process unknown;	GO:0008372, cellular component unknown;
C31804H02EF_c	aC31804H02EF_c	highly similar to Cytochrome P450 monooxygenase CYP72B related cluster	GO:0005488, binding; GO:0016491, oxidoreductase activity;		GO:0016020, membrane;
C31804H04EF_c	aC31804H04EF_c	highly similar to DNA-binding protein-like related cluster	GO:0005554, molecular function unknown;	GO:0000004, biological process unknown;	GO:0008372, cellular component unknown;
C31804H05EF_c	aC31804H05EF_c	highly similar to Similarity to ribose 5-phosphate isomerase related cluster	GO:0016853, isomerase activity;	GO:0006139, nucleobase- nucleoside- nucleotide and nucleic acid metabolism; GO:0009056, catabolism; GO:0043170, macromolecule metabolism;	GO:0005737, cytoplasm;
C31804H06EF_c	aC31804H06EF_c	highly similar to T19F6.6 protein related cluster	GO:0016787, hydrolase activity;		GO:0016020, membrane;
C31804H11EF_c	aC31804H11EF_c	similar to Putative pollen-specific LIM domain protein related cluster
C31805A04EF_c	aCL8122Contig1	highly similar to Expressed protein related cluster	GO:0005515, protein binding;		GO:0016020, membrane;
C31805A05EF_c	aC31805A05EF_c	similar to NBS-LRR resistance protein RGH1 related cluster
C31805A07EF_c	aC31805A07EF_c	highly similar to Emb|CAB82974.1 related cluster
C31805A08EF_c	aC31805A08EF_c	highly similar to GmMYB29A2 protein related cluster	GO:0003676, nucleic acid binding; GO:0030528, transcription regulator activity;	GO:0006139, nucleobase- nucleoside- nucleotide and nucleic acid metabolism; GO:0050789, regulation of biological process; GO:0050896, response to stimulus;	GO:0005634, nucleus;
C31805A09EF_c	aCL3136Contig1	highly similar to Serine/threonine-protein kinase AFC1 related cluster	GO:0005488, binding; GO:0016301, kinase activity;
C31805B02EF_c	aCL3753Contig2	highly similar to Putative UDP-N-acetylglucosamine transporter related cluster
C31805B03EF_c	aCL1353Contig2	similar to Pre-mRNA splicing factor related cluster
C31805B05EF_c	aCL8293Contig1	highly similar to CYP82C1p related cluster	GO:0005488, binding; GO:0016491, oxidoreductase activity;	GO:0006118, electron transport;	GO:0016020, membrane;
C31805B08EF_c	aC31805B08EF_c	highly similar to Enoyl-CoA hydratase/isomerase family protein related cluster
C31805C08EF_c	aC31805C08EF_c	no_annotation_available
C31805D01EF_c	aC31805D01EF_c	highly similar to At5g19740 related cluster	GO:0016787, hydrolase activity;	GO:0043170, macromolecule metabolism; GO:0050875, cellular physiological process;	GO:0016020, membrane;
C31805D03EF_c	aC31805D03EF_c	highly similar to F23M19.10 related cluster		GO:0000004, biological process unknown;	GO:0008372, cellular component unknown;
C31805D07EF_c	aC31805D07EF_c	highly similar to 2-dehydro-3-deoxyphosphooctonate aldolase related cluster	GO:0016740, transferase activity;	GO:0008152, metabolism; GO:0009058, biosynthesis;	GO:0005737, cytoplasm; GO:0016020, membrane;
C31805D12EF_c	aCL6022Contig1	highly similar to Putative tropinone reductase related cluster	GO:0016491, oxidoreductase activity;
C31805E04EF_c	aCL8917Contig1	highly similar to AT5g27950/F15F15_20 related cluster	GO:0003774, motor activity; GO:0005488, binding;	GO:0006810, transport;	GO:0005622, intracellular;
C31805E10EF_c	aCL5727Contig1	highly similar to Protein At4g32330 related cluster	GO:0005554, molecular function unknown;	GO:0000004, biological process unknown;	GO:0008372, cellular component unknown;
C31805F09EF_c	aC31805F09EF_c	highly similar to Myb-like transcription factor 5 related cluster	GO:0003676, nucleic acid binding; GO:0030528, transcription regulator activity;	GO:0006139, nucleobase- nucleoside- nucleotide and nucleic acid metabolism; GO:0050789, regulation of biological process;	GO:0005634, nucleus;
C31805H09EF_c	aC31805H09EF_c	highly similar to Steroid 5-alpha-reductase related cluster		GO:0009058, biosynthesis; GO:0050875, cellular physiological process; GO:0050896, response to stimulus;	GO:0016020, membrane;
C31805H12EF_c	aC31805H12EF_c	no_annotation_available
C31806A11EF_c	aC31806A11EF_c	highly similar to Predicted Zn-finger protein related cluster
C31806A12EF_c	aCL8137Contig1	highly similar to NADH-cytochrome b5 reductase related cluster			GO:0016020, membrane;
C31806B05EF_c	aC31806B05EF_c	highly similar to Putative serine carboxypeptidase related cluster		GO:0043170, macromolecule metabolism; GO:0050875, cellular physiological process;	GO:0005737, cytoplasm;
C31806B11EF_c	aCL9052Contig1	highly similar to Copper-transporting ATPase RAN1 related cluster	GO:0005386, carrier activity; GO:0015075, ion transporter activity; GO:0016787, hydrolase activity;	GO:0007154, cell communication; GO:0050875, cellular physiological process; GO:0050896, response to stimulus;	GO:0016020, membrane;
C31806C01EF_c	aC31806C01EF_c	highly similar to No apical meristem (NAM) family protein-like related cluster
C31806C10EF_c	aCL8905Contig1	highly similar to Uclacyanin I related cluster	GO:0005488, binding; GO:0005489, electron transporter activity;	GO:0006118, electron transport;	GO:0016020, membrane;
C31806D01EF_c	aC31806D01EF_c	highly similar to Protein At4g30993 related cluster	GO:0005554, molecular function unknown;	GO:0000004, biological process unknown;	GO:0016020, membrane;
C31806D03EF_c	aC31806D03EF_c	no_annotation_available
C31806D12EF_c	aCL912Contig1	highly similar to PDR-type ABC transporter 1 related cluster	GO:0005215, transporter activity; GO:0016787, hydrolase activity;		GO:0005737, cytoplasm;
C31806E04EF_c	aC31806E04EF_c	highly similar to At1g13820 related cluster	GO:0003824, catalytic activity; GO:0016787, hydrolase activity;	GO:0008152, metabolism; GO:0050875, cellular physiological process;	GO:0005737, cytoplasm;
C31806E12EF_c	aC31806E12EF_c	highly similar to Resistance gene analog NBS5 related cluster	GO:0004872, receptor activity; GO:0005488, binding;	GO:0008219, cell death; GO:0050896, response to stimulus;	GO:0005737, cytoplasm; GO:0016020, membrane;
C31806F01EF_c	aCL8952Contig1	highly similar to F14O23.25 protein related cluster	GO:0005215, transporter activity; GO:0005386, carrier activity;	GO:0006810, transport; GO:0050896, response to stimulus;	GO:0016020, membrane;
C31806F05EF_c	aC31806F05EF_c	no_annotation_available
C31806F08EF_c	aCL3357Contig1	highly similar to Expressed protein related cluster	GO:0003676, nucleic acid binding;	GO:0000004, biological process unknown;	GO:0005622, intracellular; GO:0005737, cytoplasm;
C31806F09EF_c	aCL2912Contig1	highly similar to Cysteine desulfurase, mitochondrial precursor related cluster	GO:0016740, transferase activity;	GO:0008152, metabolism;	GO:0005737, cytoplasm;
C31806G02EF_c	aC31806G02EF_c	no_annotation_available
C31806G04EF_c	aCL4986Contig1	highly similar to Dicer-like 4 related cluster	GO:0003676, nucleic acid binding; GO:0016787, hydrolase activity;	GO:0006139, nucleobase- nucleoside- nucleotide and nucleic acid metabolism; GO:0043170, macromolecule metabolism;
C31806G10EF_c	aC31806G10EF_c	highly similar to Protein At3g60810 related cluster	GO:0005554, molecular function unknown;	GO:0000004, biological process unknown;	GO:0005737, cytoplasm;
C31806G11EF_c	aCL2220Contig3	similar to Class III peroxidase related cluster
C31806G12EF_c	aCL1167Contig1	highly similar to Geranylgeranyl reductase related cluster	GO:0016491, oxidoreductase activity;	GO:0009058, biosynthesis; GO:0050875, cellular physiological process;	GO:0005737, cytoplasm;
C31806H02EF_c	aC31806H02EF_c	similar to F23N19.15 related cluster	GO:0005554, molecular function unknown;	GO:0000004, biological process unknown;	GO:0005737, cytoplasm;
C31806H05EF_c	aCL5288Contig1	highly similar to Guanine nucleotide-exchange protein GEP2 related cluster	GO:0030234, enzyme regulator activity;	GO:0000004, biological process unknown;	GO:0005737, cytoplasm;
C31806H09EF_c	aCL5557Contig1	highly similar to Putative ubiquitin protein ligase related cluster	GO:0016874, ligase activity;	GO:0043170, macromolecule metabolism; GO:0050875, cellular physiological process;	GO:0005622, intracellular;
C31807A01EF_c	aC31807A01EF_c	highly similar to Putative clathrin assembly protein At1g25240 related cluster	GO:0005488, binding;	GO:0000004, biological process unknown;	GO:0005737, cytoplasm;
C31807A08EF_c	aCL5142Contig1	highly similar to SRG1 protein related cluster	GO:0016491, oxidoreductase activity;	GO:0006519, amino acid and derivative metabolism; GO:0009058, biosynthesis;
C31807A09EF_c	aC31807A09EF_c	highly similar to Putative glucan endo-1,3-beta-glucosidase 6 precursor (EC 3.2.1.39) ((1->3)-beta-glucan endohydrolase) ((1->3)-beta-glucanase) related cluster	GO:0016787, hydrolase activity;	GO:0043170, macromolecule metabolism;	GO:0016020, membrane;
C31807B02EF_c	aC31807B02EF_c	highly similar to Putative disease resistance response protein related cluster	GO:0005554, molecular function unknown;	GO:0006519, amino acid and derivative metabolism; GO:0009058, biosynthesis; GO:0050896, response to stimulus;	GO:0016020, membrane;
C31807B03EF_c	aCL3173Contig1	similar to Expressed protein related cluster
C31807B12EF_c	aCL6964Contig1	highly similar to Putative MYB transcription factor related cluster	GO:0003676, nucleic acid binding; GO:0030528, transcription regulator activity;	GO:0006139, nucleobase- nucleoside- nucleotide and nucleic acid metabolism; GO:0050789, regulation of biological process;	GO:0005634, nucleus;
C31807C04EF_c	aC31807C04EF_c	highly similar to Cysteine synthase, putative related cluster	GO:0003824, catalytic activity; GO:0016829, lyase activity;	GO:0006519, amino acid and derivative metabolism; GO:0008152, metabolism; GO:0009058, biosynthesis;	GO:0016020, membrane;
C31807C05EF_c	aC31807C05EF_c	highly similar to RL2A_ERYGR 60S ribosomal protein L27a related cluster	GO:0005198, structural molecule activity;	GO:0009058, biosynthesis; GO:0043170, macromolecule metabolism; GO:0050875, cellular physiological process;	GO:0005622, intracellular; GO:0005737, cytoplasm;
C31807C07EF_c	aCL4407Contig1	highly similar to Trehalase 1 GMTRE1 related cluster	GO:0016787, hydrolase activity;	GO:0043170, macromolecule metabolism; GO:0050875, cellular physiological process;	GO:0005737, cytoplasm;
C31807D01EF_c	aCL7222Contig1	no_annotation_available
C31807D02EF_c	aCL6815Contig1	highly similar to At4g33940 related cluster	GO:0005488, binding; GO:0016874, ligase activity;	GO:0043170, macromolecule metabolism; GO:0050875, cellular physiological process;	GO:0005622, intracellular;
C31807D09EF_c	aCL2292Contig1	highly similar to Class III HD-Zip protein 5 related cluster	GO:0003676, nucleic acid binding; GO:0030528, transcription regulator activity;	GO:0006139, nucleobase- nucleoside- nucleotide and nucleic acid metabolism; GO:0050789, regulation of biological process;	GO:0005634, nucleus;
C31807D11EF_c	aC31807D11EF_c	highly similar to Citrate binding protein precursor related cluster
C31807E02EF_c	aC31807E02EF_c	highly similar to T25N20.6 related cluster
C31807F11EF_c	aCL5276Contig1	highly similar to Nodulin MtN21-like protein related cluster		GO:0000004, biological process unknown;	GO:0016020, membrane;
C31807G07EF_c	aCL7535Contig1	highly similar to Kinase-like protein related cluster	GO:0005488, binding; GO:0016301, kinase activity;	GO:0043170, macromolecule metabolism; GO:0050875, cellular physiological process;	GO:0008372, cellular component unknown;
C31807G10EF_c	aCL1671Contig1	highly similar to AT5g18400/F20L16_120 related cluster	GO:0005554, molecular function unknown;	GO:0000004, biological process unknown;
C31807H04EF_c	aC31807H04EF_c	no_annotation_available
C31807H08EF_c	aCL472Contig2	similar to Proline-rich protein related cluster
C31808A02EF_c	aC31808A02EF_c	highly similar to AT5g28150/T24G3_80 related cluster		GO:0000004, biological process unknown;	GO:0005737, cytoplasm;
C31808A11EF_c	aCL5392Contig1	highly similar to Diphenol oxidase laccase related cluster	GO:0005488, binding;		GO:0016020, membrane;
C31808B04EF_c	aC31808B04EF_c	no_annotation_available
C31808B05EF_c	aC31808B05EF_c	highly similar to Putative retroelement pol polyprotein related cluster
C31808B08EF_c	aCL7488Contig1	highly similar to WD repeat protein-like related cluster	GO:0005488, binding;		GO:0008372, cellular component unknown;
C31808B11EF_c	aC31808B11EF_c	highly similar to CLV1-like receptor kinase related cluster	GO:0005488, binding; GO:0016301, kinase activity;	GO:0007154, cell communication; GO:0030154, cell differentiation; GO:0043170, macromolecule metabolism; GO:0050875, cellular physiological process;	GO:0016020, membrane;
C31808C02EF_c	aCL5835Contig1	similar to Emb|CAB61996.1 related cluster	GO:0005554, molecular function unknown;	GO:0000004, biological process unknown;	GO:0005737, cytoplasm;
C31808C08EF_c	aC31808C08EF_c	highly similar to At1g74530 related cluster	GO:0005554, molecular function unknown;		GO:0005737, cytoplasm;
C31808D01EF_c	aC31808D01EF_c	similar to HAPp48,5 protein related cluster
C31808D02EF_c	aCL5835Contig1	similar to Emb|CAB61996.1 related cluster	GO:0005554, molecular function unknown;	GO:0000004, biological process unknown;	GO:0005737, cytoplasm;
C31808D04EF_c	aC31808D04EF_c	highly similar to NifU-related protein related cluster
C31808D05EF_c	aC31808D05EF_c	highly similar to F3M18.23 related cluster	GO:0005515, protein binding;	GO:0007154, cell communication;	GO:0016020, membrane;
C31808D06EF_c	aC31808D06EF_c	no_annotation_available
C31808D08EF_c	aCL7007Contig1	highly similar to F6I1.10 protein related cluster	GO:0005488, binding; GO:0016740, transferase activity;
C31808D10EF_c	aCL5566Contig1	highly similar to Isocitrate dehydrogenase-like protein related cluster	GO:0016491, oxidoreductase activity;	GO:0008152, metabolism; GO:0043170, macromolecule metabolism; GO:0050875, cellular physiological process;	GO:0005737, cytoplasm;
C31808E11EF_c	aCL9301Contig1	highly similar to At5g22130 related cluster	GO:0016740, transferase activity;
C31808F05EF_c	aC31808F05EF_c	highly similar to DNA-binding protein-like related cluster			GO:0008372, cellular component unknown;
C31808F08EF_c	aCL9268Contig1	highly similar to Putative ATP-dependent RNA helicase related cluster	GO:0003676, nucleic acid binding; GO:0004386, helicase activity; GO:0005488, binding; GO:0016787, hydrolase activity;		GO:0005737, cytoplasm;
C31808F09EF_c	aC31808F09EF_c	no_annotation_available
C31808G03EF_c	aC31808G03EF_c	similar to Gb|AAC80613.1 related cluster	GO:0016874, ligase activity;	GO:0009056, catabolism; GO:0043170, macromolecule metabolism; GO:0050875, cellular physiological process;	GO:0005737, cytoplasm;
C31808G04EF_c	aCL6115Contig1	highly similar to Cluster related to UPI0000196B24; ATP binding / kinase/ protein serine/threonine kinase	GO:0005488, binding; GO:0016301, kinase activity;	GO:0007154, cell communication; GO:0043170, macromolecule metabolism; GO:0050875, cellular physiological process;	GO:0016020, membrane;
C31808G05EF_c	aCL6115Contig1	highly similar to Cluster related to UPI0000196B24; ATP binding / kinase/ protein serine/threonine kinase	GO:0005488, binding; GO:0016301, kinase activity;	GO:0007154, cell communication; GO:0043170, macromolecule metabolism; GO:0050875, cellular physiological process;	GO:0016020, membrane;
C31808G07EF_c	aCL9268Contig1	highly similar to Putative ATP-dependent RNA helicase related cluster	GO:0003676, nucleic acid binding; GO:0004386, helicase activity; GO:0005488, binding; GO:0016787, hydrolase activity;		GO:0005737, cytoplasm;
C31808G10EF_c	aCL1188Contig2	highly similar to OSJNBa0017B10.5 protein related cluster	GO:0005554, molecular function unknown;	GO:0000004, biological process unknown;	GO:0016020, membrane;
C31808G11EF_c	aC31808G11EF_c	highly similar to Similarity to the auxin-independent growth promoter related cluster			GO:0005737, cytoplasm;
C31808H05EF_c	aC31808H05EF_c	highly similar to O-methyltransferase-like protein related cluster	GO:0016740, transferase activity;		GO:0005737, cytoplasm;
C31808H07EF_c	aC31808H07EF_c	highly similar to Sucrose-phosphatase related cluster	GO:0003824, catalytic activity; GO:0016787, hydrolase activity;	GO:0008152, metabolism; GO:0009058, biosynthesis; GO:0043170, macromolecule metabolism; GO:0050875, cellular physiological process;
C31809A07EF_c	aC31809A07EF_c	similar to Predicted protein related cluster
C31809B04EF_c	aC31809B04EF_c	highly similar to Probable monodehydroascorbate reductase, cytoplasmic isoform 2 related cluster	GO:0016491, oxidoreductase activity;	GO:0006118, electron transport;	GO:0005737, cytoplasm;
C31809B05EF_c	aC31809B05EF_c	highly similar to Importin alpha-like protein related cluster	GO:0005554, molecular function unknown;	GO:0000004, biological process unknown;	GO:0005737, cytoplasm;
C31809B06EF_c	aC31809B06EF_c	no_annotation_available
C31809C08EF_c	aC31809C08EF_c	highly similar to Secondary cell wall-related glycosyltransferase family 47 related cluster	GO:0003824, catalytic activity;	GO:0000004, biological process unknown;	GO:0016020, membrane;
C31809C09EF_c	aC31809C09EF_c	highly similar to F3M18.23 related cluster	GO:0005515, protein binding;	GO:0007154, cell communication;	GO:0016020, membrane;
C31809E01EF_c	aC31809E01EF_c	highly similar to Predicted protein related cluster
C31809E04EF_c	aC31809E04EF_c	highly similar to A.thaliana gene induced upon wounding stress related cluster	GO:0005554, molecular function unknown;		GO:0008372, cellular component unknown;
C31809E06EF_c	aC31809E06EF_c	similar to Predicted protein related cluster
C31809E12EF_c	aCL1607Contig1	highly similar to Cell wall-associated hydrolase related cluster
C31809F02EF_c	aC31809F02EF_c	highly similar to Putative early nodule-specific protein related cluster	GO:0016787, hydrolase activity;	GO:0008152, metabolism;	GO:0016020, membrane;
C31809F08EF_c	aC31809F08EF_c	highly similar to Acetyltranferase-like protein related cluster	GO:0016740, transferase activity;	GO:0000004, biological process unknown;	GO:0008372, cellular component unknown;
C31809G04EF_c	aCL7643Contig1	highly similar to Wall-associated kinase, putative related cluster	GO:0016301, kinase activity;	GO:0043170, macromolecule metabolism; GO:0050875, cellular physiological process;	GO:0016020, membrane;
C31809H12EF_c	aC31809H12EF_c	highly similar to D-lactate dehydrogenase related cluster
C31810A01EF_c	aC31810A01EF_c	highly similar to Expressed protein related cluster	GO:0005554, molecular function unknown;
C31810A02EF_c	aC31810A02EF_c	highly similar to Putative arm repeat-containing protein related cluster	GO:0016874, ligase activity;	GO:0043170, macromolecule metabolism; GO:0050875, cellular physiological process;	GO:0005622, intracellular; GO:0005737, cytoplasm;
C31810B03EF_c	aC31810B03EF_c	highly similar to Putative anaphase promoting complex protein related cluster	GO:0016874, ligase activity;	GO:0009056, catabolism; GO:0043170, macromolecule metabolism; GO:0050875, cellular physiological process;	GO:0005622, intracellular;
C31810C05EF_c	aC31810C05EF_c	highly similar to F8K7.23 related cluster			GO:0016020, membrane;
C31810C08EF_c	aC31810C08EF_c	similar to F14O23.14 related cluster
C31810C11EF_c	aCL7425Contig1	highly similar to MTD1 related cluster	GO:0005554, molecular function unknown;	GO:0000004, biological process unknown;	GO:0005737, cytoplasm;
C31810D07EF_c	aCL1054Contig1	highly similar to Putative serine protease-like protein related cluster
C31810D10EF_c	aC31810D10EF_c	highly similar to Ubiquitin-specific protease 16 related cluster	GO:0016787, hydrolase activity;	GO:0009056, catabolism; GO:0043170, macromolecule metabolism; GO:0050875, cellular physiological process;	GO:0016020, membrane;
C31810D11EF_c	aC31810D11EF_c	no_annotation_available
C31810E07EF_c	aC31810E07EF_c	highly similar to Similarity to regulator of chromosome condensation related cluster	GO:0005515, protein binding;	GO:0000004, biological process unknown;	GO:0005737, cytoplasm;
C31810E08EF_c	aC31810E08EF_c	no_annotation_available
C31810E09EF_c	aCL8137Contig1	highly similar to NADH-cytochrome b5 reductase related cluster			GO:0016020, membrane;
C31810E11EF_c	aCL6771Contig1	highly similar to Arabidopsis thaliana genomic DNA, chromosome 3, P1 clone: MJK13 related cluster	GO:0005515, protein binding;	GO:0000004, biological process unknown;	GO:0008372, cellular component unknown;
C31810F02EF_c	aCL2881Contig2	highly similar to At2g25300 related cluster	GO:0016740, transferase activity;	GO:0009058, biosynthesis; GO:0043170, macromolecule metabolism; GO:0050875, cellular physiological process;	GO:0005737, cytoplasm; GO:0016020, membrane;
C31810F11EF_c	aCL1191Contig1	highly similar to AT4g00830/A_TM018A10_14 related cluster	GO:0003676, nucleic acid binding;
C31810G05EF_c	aCL5589Contig1	highly similar to Multidrug resistance-associated protein (MRP); ABC-transoprter related cluster		GO:0006810, transport;	GO:0016020, membrane;
C31810G09EF_c	aC31810G09EF_c	no_annotation_available
C31810H02EF_c	aCL2643Contig1	highly similar to Non-symbiotic hemoglobin class 1 related cluster
C31810H11EF_c	aC31810H11EF_c	highly similar to Phytoene dehydrogenase-like related cluster	GO:0005488, binding; GO:0016491, oxidoreductase activity;	GO:0009058, biosynthesis; GO:0050875, cellular physiological process;	GO:0005737, cytoplasm;
C31810H12EF_c	aC31810H12EF_c	highly similar to JPR ORF1 protein related cluster	GO:0016491, oxidoreductase activity;	GO:0006139, nucleobase- nucleoside- nucleotide and nucleic acid metabolism; GO:0009058, biosynthesis;	GO:0005737, cytoplasm;
C34201A12EF_c	aCL7504Contig1	highly similar to T7M13.10 protein related cluster		GO:0006139, nucleobase- nucleoside- nucleotide and nucleic acid metabolism; GO:0050896, response to stimulus;	GO:0005737, cytoplasm;
C34201B02EF_c	aC34201B02EF_c	highly similar to Gb|AAB71479.1| related cluster	GO:0005554, molecular function unknown;	GO:0000004, biological process unknown;	GO:0008372, cellular component unknown;
C34201B07EF_c	aCL5469Contig1	highly similar to RIB40 genomic DNA, SC009 related cluster	GO:0005198, structural molecule activity;	GO:0009058, biosynthesis; GO:0043170, macromolecule metabolism; GO:0050875, cellular physiological process;	GO:0005622, intracellular; GO:0005737, cytoplasm;
C34201B08EF_c	aC34201B08EF_c	highly similar to Putative eukaryotic translation initiation factor 6 related cluster	GO:0003676, nucleic acid binding; GO:0045182, translation regulator activity;	GO:0009058, biosynthesis; GO:0043170, macromolecule metabolism; GO:0050875, cellular physiological process;	GO:0008372, cellular component unknown;
C34201B10EF_c	aCL6561Contig1	similar to F6F3.12 protein related cluster
C34201C02EF_c	aC34201C02EF_c	highly similar to RIB40 genomic DNA, SC011 related cluster	GO:0005198, structural molecule activity;	GO:0009058, biosynthesis; GO:0043170, macromolecule metabolism; GO:0050875, cellular physiological process;	GO:0005622, intracellular; GO:0005737, cytoplasm;
C34201C07EF_c	aC34201C07EF_c	highly similar to Emb|CAB39405.1 related cluster	GO:0003676, nucleic acid binding; GO:0005515, protein binding;	GO:0000004, biological process unknown;	GO:0008372, cellular component unknown;
C34201C08EF_c	aC34201C08EF_c	no_annotation_available
C34201D09EF_c	aCL5741Contig1	highly similar to Gb|AAC61821.1 related cluster	GO:0005554, molecular function unknown;	GO:0000004, biological process unknown;	GO:0008372, cellular component unknown;
C34201D11EF_c	aCL4942Contig1	no_annotation_available
C34201E01EF_c	aC34201E01EF_c	no_annotation_available
C34201E05EF_c	aCL5767Contig1	highly similar to Chaperone protein dnaJ 10 related cluster	GO:0005515, protein binding;	GO:0043170, macromolecule metabolism; GO:0050875, cellular physiological process;	GO:0008372, cellular component unknown;
C34201E09EF_c	aC34201E09EF_c	highly similar to Gb|AAF56406.1 related cluster
C34201E10EF_c	aCL4317Contig1	highly similar to Proline transporter 1 related cluster	GO:0005386, carrier activity;	GO:0006810, transport;	GO:0016020, membrane;
C34201E11EF_c	aC34201E11EF_c	highly similar to Putative methyltransferase related cluster			GO:0016020, membrane;
C34201G02EF_c	aC34201G02EF_c	highly similar to RIB40 genomic DNA, SC003 related cluster	GO:0005198, structural molecule activity;	GO:0009058, biosynthesis; GO:0043170, macromolecule metabolism; GO:0050875, cellular physiological process;	GO:0005737, cytoplasm;
C34201G12EF_c	aCL6258Contig1	highly similar to At5g60550 related cluster	GO:0005488, binding; GO:0016301, kinase activity;	GO:0007154, cell communication; GO:0043170, macromolecule metabolism; GO:0050875, cellular physiological process; GO:0050896, response to stimulus;	GO:0005737, cytoplasm; GO:0008372, cellular component unknown;
C34201H01EF_c	aCL7207Contig1	similar to Cluster related to UPI000009E161; unnamed protein product	GO:0005554, molecular function unknown;	GO:0000004, biological process unknown;	GO:0005737, cytoplasm;
C34201H03EF_c	aC34201H03EF_c	highly similar to RIB40 genomic DNA, SC020 related cluster	GO:0005198, structural molecule activity;	GO:0009058, biosynthesis; GO:0043170, macromolecule metabolism; GO:0050875, cellular physiological process;	GO:0005622, intracellular; GO:0005737, cytoplasm;
C34202A01EF_c	aCL8088Contig1	no_annotation_available
C34202A11EF_c	aCL5331Contig1	highly similar to Cytosolic small ribosomal subunit S4, putative related cluster	GO:0005198, structural molecule activity;	GO:0009058, biosynthesis; GO:0043170, macromolecule metabolism; GO:0050875, cellular physiological process;	GO:0005737, cytoplasm;
C34202B06EF_c	aC34202B06EF_c	highly similar to Protein At4g10430 related cluster	GO:0005554, molecular function unknown;	GO:0000004, biological process unknown;	GO:0008372, cellular component unknown;
C34202B08EF_c	aCL3995Contig1	highly similar to UPF0315 protein At1g22270 related cluster	GO:0005554, molecular function unknown;	GO:0000004, biological process unknown;	GO:0008372, cellular component unknown;
C34202B10EF_c	aC34202B10EF_c	highly similar to Avr9/Cf-9 rapidly elicited protein 276 related cluster	GO:0016874, ligase activity;	GO:0043170, macromolecule metabolism; GO:0050875, cellular physiological process;	GO:0005622, intracellular; GO:0005737, cytoplasm;
C34202B12EF_c	aC34202B12EF_c	no_annotation_available
C34202C05EF_c	aCL5817Contig1	highly similar to Heat shock protein 83 related cluster	GO:0005488, binding; GO:0005515, protein binding;
C34202C09EF_c	aC34202C09EF_c	no_annotation_available
C34202C12EF_c	aC34202C12EF_c	similar to Chlorophyllase-2, chloroplast precursor related cluster
C34202E01EF_c	aCL6330Contig1	highly similar to Putative glucose inhibited division protein A related cluster	GO:0016491, oxidoreductase activity;	GO:0006118, electron transport;	GO:0005737, cytoplasm;
C34202E02EF_c	aC34202E02EF_c	no_annotation_available
C34202E12EF_c	aCL8236Contig1	similar to T2E6.21 related cluster
C34202F01EF_c	aCL3201Contig1	highly similar to F2H15.20 protein (Poly(A) polymerase) related cluster	GO:0003676, nucleic acid binding; GO:0016740, transferase activity;	GO:0006139, nucleobase- nucleoside- nucleotide and nucleic acid metabolism;	GO:0008372, cellular component unknown;
C34202F06EF_c	aC34202F06EF_c	highly similar to Cluster related to UPI000034F4F4; F5I14.7 protein	GO:0005488, binding;	GO:0000004, biological process unknown;	GO:0005737, cytoplasm;
C34202F10EF_c	aC34202F10EF_c	highly similar to MGDG synthase type A related cluster	GO:0016740, transferase activity;	GO:0009058, biosynthesis; GO:0050875, cellular physiological process;	GO:0005737, cytoplasm; GO:0016020, membrane;
C34202G06EF_c	aC34202G06EF_c	highly similar to Endoglucanase, putative related cluster
C34202H04EF_c	aC34202H04EF_c	no_annotation_available
C34202H07EF_c	aC34202H07EF_c	highly similar to Protein kinase-like protein related cluster	GO:0005488, binding; GO:0016301, kinase activity;	GO:0043170, macromolecule metabolism; GO:0050875, cellular physiological process;	GO:0008372, cellular component unknown;
C34202H09EF_c	aC34202H09EF_c	highly similar to Rab GTPase interacting factor related cluster
C34203A02EF_c	aC34203A02EF_c	highly similar to Quinone oxidoreductase, putative related cluster
C34203A03EF_c	aCL7280Contig1	highly similar to Arabidopsis thaliana genomic DNA, chromosome 5, P1 clone:MRO11 related cluster			GO:0005737, cytoplasm; GO:0016020, membrane;
C34203A06EF_c	aC34203A06EF_c	no_annotation_available
C34203A08EF_c	aCL4089Contig1	highly similar to Prolyl carboxypeptidase like protein related cluster	GO:0003824, catalytic activity; GO:0016787, hydrolase activity;	GO:0043170, macromolecule metabolism; GO:0050875, cellular physiological process;	GO:0016020, membrane;
C34203C11EF_c	aC34203C11EF_c	highly similar to Protein carboxyl methylase-like related cluster	GO:0016740, transferase activity;
C34203D02EF_c	aCL81Contig5	highly similar to | Symbol: None | expressed protein | chr1:26924102-26924801 FORWARD | Aliases: F3I17.24, F3I17_24	GO:0005554, molecular function unknown;	GO:0000004, biological process unknown;	GO:0008372, cellular component unknown;
C34203D04EF_c	aCL5Contig6	similar to | Symbol: None | expressed protein | chr5:9874838-9876467 REVERSE | Aliases: F14I23.20, F14I23_20
C34203D08EF_c	aC34203D08EF_c	similar to Cluster related to UPI00000A0DAA; P0408G07.6
C34203E02EF_c	aC34203E02EF_c	highly similar to Arabidopsis thaliana genomic DNA, chromosome 3, P1 clone:MUJ8 related cluster	GO:0005554, molecular function unknown;	GO:0000004, biological process unknown;	GO:0005737, cytoplasm;
C34203E06EF_c	aCL8929Contig1	highly similar to TnpA related cluster
C34203E10EF_c	aC34203E10EF_c	highly similar to Putative anti-silencing protein related cluster	GO:0005554, molecular function unknown;	GO:0006139, nucleobase- nucleoside- nucleotide and nucleic acid metabolism;	GO:0008372, cellular component unknown;
C34203E11EF_c	aCL8775Contig1	highly similar to Putative single-strand binding protein related cluster
C34203F01EF_c	aCL4569Contig2	highly similar to Putative ABC transporter, 5'-partial related cluster			GO:0005737, cytoplasm;
C34203F07EF_c	aC34203F07EF_c	highly similar to Arabidopsis thaliana genomic DNA, chromosome 5, P1 clone:MNF13 related cluster	GO:0003676, nucleic acid binding; GO:0005488, binding;	GO:0000004, biological process unknown;	GO:0005634, nucleus; GO:0016020, membrane;
C34203F09EF_c	aCL3636Contig1	highly similar to At3g51780/ORF3 related cluster	GO:0005515, protein binding;	GO:0008219, cell death; GO:0043170, macromolecule metabolism; GO:0050789, regulation of biological process; GO:0050875, cellular physiological process;
C34203G02EF_c	aCL19Contig2	highly similar to Zinc-finger protein related cluster	GO:0003676, nucleic acid binding; GO:0005488, binding;	GO:0000004, biological process unknown;	GO:0008372, cellular component unknown;
C34203G09EF_c	aC34203G09EF_c	highly similar to Putative mandelonitrile lyase related cluster	GO:0005488, binding; GO:0016491, oxidoreductase activity; GO:0016829, lyase activity;	GO:0006118, electron transport;	GO:0016020, membrane;
C34203H06EF_c	aC34203H06EF_c	highly similar to Expressed protein related cluster
C34204A07EF_c	aC34204A07EF_c	highly similar to Vacuolar protein sorting-associated protein 26, putative related cluster	GO:0005554, molecular function unknown;	GO:0006810, transport;	GO:0008372, cellular component unknown;
C34204A08EF_c	aC34204A08EF_c	highly similar to Mitochondrial ATPase subunit (ATP4), putative related cluster
C34204A09EF_c	aC34204A09EF_c	highly similar to UPF0041 domain protein related cluster
C34204B01EF_c	aC34204B01EF_c	highly similar to GmCK3p related cluster	GO:0016301, kinase activity;	GO:0000004, biological process unknown;	GO:0008372, cellular component unknown;
C34204B08EF_c	aC34204B08EF_c	highly similar to AT4g12080/F16J13_150 related cluster	GO:0003676, nucleic acid binding;		GO:0005634, nucleus; GO:0005737, cytoplasm;
C34204B09EF_c	aC34204B09EF_c	highly similar to Putative mitochondrial carrier protein related cluster	GO:0005488, binding;	GO:0006810, transport;	GO:0005737, cytoplasm; GO:0016020, membrane;
C34204C05EF_c	aC34204C05EF_c	highly similar to F2D10.15 related cluster	GO:0003676, nucleic acid binding;	GO:0000004, biological process unknown;	GO:0008372, cellular component unknown;
C34204C06EF_c	aC34204C06EF_c	no_annotation_available
C34204C08EF_c	aC34204C08EF_c	no_annotation_available	GO:0005554, molecular function unknown;	GO:0000004, biological process unknown;	GO:0005737, cytoplasm;
C34204D06EF_c	aCL6518Contig1	highly similar to T22N4.5 protein related cluster	GO:0005554, molecular function unknown;	GO:0006139, nucleobase- nucleoside- nucleotide and nucleic acid metabolism; GO:0050789, regulation of biological process;	GO:0005634, nucleus; GO:0005737, cytoplasm;
C34204E09EF_c	aC34204E09EF_c	similar to Yippee-like protein related cluster
C34204E11EF_c	aC34204E11EF_c	highly similar to Expressed protein related cluster			GO:0005737, cytoplasm;
C34204F02EF_c	aC34204F02EF_c	highly similar to Subtilisin-like protein related cluster	GO:0016787, hydrolase activity;	GO:0043170, macromolecule metabolism; GO:0050875, cellular physiological process;	GO:0005737, cytoplasm;
C34204F04EF_c	aCL7722Contig1	no_annotation_available
C34204F05EF_c	aCL7311Contig1	highly similar to Shrunken seed protein related cluster	GO:0005554, molecular function unknown;
[truncated: 115 more rows]
